# Supplementary material for: Large‐scale analysis of BAP1 expression reveals novel associations with clinical and molecular features of malignant pleural mesothelioma
Source: J Pathol. 2020 Oct 15;253(1):68–79. doi: 10.1002/path.5551 (PMC7756745; doi:10.1002/path.5551)
Supplement: Supplementary file 2 — Table S1. BAP1 mutation details among 263 samples with available sequencing data Table S2. BAP1 RNA expression data in 174 MPM samples Table S3. Schematic representation of the overlap of samples among molecular analyses Table S4. BAP1 staining pattern in relation to the patients' characteristics Table S5. P value of the distribution of the BAP1 staining patterns in relation to the patients' age, gene expression, and C/V ratio Table S6. Biphasic MPM cases with different BAP1 staining in the diverse cellular components Table S7. List of significant differentially expressed top hit genes among pairwise comparisons of single‐pattern staining Table S8. List of significant enriched pathways identified by gene set enrichment analysis among pairwise comparisons of single‐pattern staining [file PATH-253-68-s002.xls]

## Sheet: Cover sheet
	Large-scale analysis of BAP1 expression reveals novel associations with clinical and molecular features of malignant pleural mesothelioma
	A De Rienzo et al. J Pathol DOI: 10.1002/path.5551
	Supplementary Tables S1–S8

## Sheet: Table S1
Table S1. BAP1 mutation details among 263 samples with available sequencing data
Slide_ID	who_type	VariantType	Position	Protein change	Analysis	Position_in_protein	Mutation	Amplification	Deletion	Mutation_Effect	UCH Region	BARD1 Binding Domain	HCF-1-Binding Motif	BARC1 Binding Domain	Nuclear Localization Signal 1	Nuclear Localization Signal 2	BAP1 Staining Pattern
C_M1221EPP	Epithelioid	FRAMESHIFT	52441459-52441462	I131fs	RMA, CR	131	1	0	0	Fs	1	0	0	0	0	0	Absent
C_M1222EPP	Biphasic	FRAMESHIFT	52436798-52436799	F660fs	RMA, CR	660	1	0	0	Fs	0	0	0	0	1	0	Cytoplasmic
C_M1278PD	Biphasic	FRAMESHIFT	52441962-52441981	P124fs	RMA, CR	124	1	0	0	Fs	1	0	0	0	0	0	Nuclear
H_M406	Epithelioid	FRAMESHIFT	52437803-52437804	K453fs	RMA	453	1	0	0	Fs	0	0	0	0	0	0	Absent
H_M407	Sarcomatoid	FRAMESHIFT	52437585	H526fs	RMA	526	1	0	0	Fs	0	0	0	0	0	0	Absent
H_M422	Biphasic	FRAMESHIFT	52441995	F118fs	RMA	118	1	0	0	Fs	1	0	0	0	0	0	Absent
H_M432	Epithelioid	FRAMESHIFT	52437208-52437209	K612fs	RMA	612	1	0	0	Fs	0	0	0	1	0	0	Absent/Cytoplasmic
H_M433	Epithelioid	FRAMESHIFT	52437685-52437689	E491fs	RMA	491	1	0	0	Fs	0	0	0	0	0	0	Absent/Cytoplasmic
H_M448	Epithelioid	FRAMESHIFT	52442490-52442514	N78fs	RMA, CR	78	1	0	0	Fs	1	0	0	0	0	0	Absent/Cytoplasmic
H_M459	Epithelioid	FRAMESHIFT	52442594	K51fs	RMA, CR	51	1	0	0	Fs	1	0	0	0	0	0	Absent/Cytoplasmic
H_M517	Epithelioid	FRAMESHIFT	52437852-5237858	G435fs	RMA, CR	435	1	0	0	Fs	0	0	0	0	0	0	Cytoplasmic
H_M520	Epithelioid	FRAMESHIFT	52441259	V171fs	RMA, CR	171	1	0	0	Fs	1	0	0	0	0	0	Absent/Cytoplasmic
H_M522	Epithelioid	FRAMESHIFT	52443732	F22fs	OP	22	1	0	0	Fs	1	0	0	0	0	0	Absent/Cytoplasmic
H_M531	Epithelioid	FRAMESHIFT	52442589-52442590	W52fs	RMA	52	1	0	0	Fs	1	0	0	0	0	0	Absent/Cytoplasmic
H_M571	Biphasic	FRAMESHIFT	52436808	K658fs	RMA	658	1	0	0	Fs	0	0	0	0	1	0	Cytoplasmic
H_M584	Biphasic	FRAMESHIFT	52442565-52442568	R59fs	RMA	59	1	0	0	Fs	1	0	0	0	0	0	Absent
H_M914	Biphasic	FRAMESHIFT	52443758	L14fs	RMA, CR	14	1	0	0	Fs	1	0	0	0	0	0	Absent
H_M930	Biphasic	FRAMESHIFT	52441241	T177fs	OP	177	1	0	0	Fs	1	0	0	0	0	0	Absent/Cytoplasmic
H_M951	Epithelioid	FRAMESHIFT	52439132	P370fs	OP	370	1	0	0	Fs	0	0	0	0	0	0	Absent/Cytoplasmic
C_M1206EPP	Epithelioid	FRAMESHIFT	52443755-52443759	L14fs	RMA, CR	14	1	0	1	Fs	1	0	0	0	0	0	Absent
C_M1233EPP	Epithelioid	FRAMESHIFT	52440374	R227fs	RMA	227	1	0	1	Fs	1	1	0	0	0	0	Cytoplasmic
C_M1243EPP	Biphasic	FRAMESHIFT	52442563	K61fs	RMA	61	1	0	1	Fs	1	0	0	0	0	0	Nuclear/Cytoplasmic
C_M1309PD	Epithelioid	FRAMESHIFT	52442500-52442510	N79fs	OP	79	1	0	1	Fs	1	0	0	0	0	0	Nuclear
C_M1310PD	Biphasic	FRAMESHIFT	52437210-52437211	E611fs	OP	611	1	0	1	Fs	0	0	0	1	0	0	Cytoplasmic
C_M1329PD	Epithelioid	FRAMESHIFT	52441288-52441295	L159fs	OP	159	1	0	1	Fs	1	0	0	0	0	0	Nuclear/Cytoplasmic
H_M434	Epithelioid	FRAMESHIFT	52441987-52441997	F118fs	RMA	118	1	0	1	Fs	1	0	0	0	0	0	Absent/Cytoplasmic
H_M443	Epithelioid	FRAMESHIFT	52438490-52438491	Q410fs	RMA	410	1	0	1	Fs	0	0	0	0	0	0	Absent/Cytoplasmic
H_M445	Epithelioid	FRAMESHIFT	52437821	V447*	RMA, CR	447	1	0	1	Fs	0	0	0	0	0	0	Absent
H_M966	Epithelioid	FRAMESHIFT	52436887	E631	OP	631	1	0	1	Fs	0	0	0	1	0	0	Absent
C_M1250EPP	Epithelioid	FRAMESHIFT	52441259	V171fs	CR	171	1			Fs	1	0	0	0	0	0	Cytoplasmic
C_M1273PD	Epithelioid	FRAMESHIFT	52442533-52442546	D68fs	RMA, CR	68	1			Fs	1	0	0	0	0	0	Nuclear
C_M1276PD	Epithelioid	FRAMESHIFT	52437642-52437741	R474fs	RMA, CR	474	1			Fs	0	0	0	0	0	0	Nuclear
C_M1284PD	Biphasic	FRAMESHIFT	52440374-52440377	I226fs	RMA, CR	226	1			Fs	1	1	0	0	0	0	Cytoplasmic
H_M1082	Epithelioid	FRAMESHIFT	52437803-52437804	K453fs	RMA	453	1			Fs	0	0	0	0	0	0	Absent
H_M400	Epithelioid	FRAMESHIFT	52436850-52436866	C638fs	RMA, CR	638	1			Fs	0	0	0	1	0	0	Cytoplasmic
H_M526	Biphasic	FRAMESHIFT	52441262-52441268	F168fs	RMA, CR	168	1			Fs	1	0	0	0	0	0	Absent/Nuclear/Cytoplasmic
H_M573	Epithelioid	FRAMESHIFT	52438732-52442549	D67fs	RMA	67	1			Fs	1	0	0	0	0	0	Cytoplasmic
H_M582	Epithelioid	FRAMESHIFT	52437302-52437321	E577fs	RMA	577	1			Fs	0	0	0	0	0	0	Cytoplasmic
H_M919	Epithelioid	FRAMESHIFT	52442045-52442049	N102fs	RMA	102	1			Fs	1	0	0	0	0	0	Absent
H_M616	Biphasic	FRAMESHIFT, FRAMESHIFT	52440300-52440319, 52437297-52437298	L245fs, S583fs	RMA	245, 583	1	0	0	Fs, Fs	0	1	0	0	0	0	Cytoplasmic
H_M916	Epithelioid	FRAMESHIFT, FRAMESHIFT_INSERT	52441974-52441993, 52436844	T119fs, N645fs	RMA	119, 645	1	1	0	Fs, Fs	1	0	0	1	0	0	Absent/Cytoplasmic
H_M515	Biphasic	FRAMESHIFT, SNP	52442582-52442583,52440898	E55fs, W202C	RMA, CR, OP	55, 202	1	0	0	Fs. SNP	1	1	0	0	0	0	Nuclear
H_M532	Epithelioid	FRAMESHIFT, SNP	52443752, 52439190	F15fs, T351I	CR	15, 351	1			Fs. SNP	1	1	0	0	0	0	Absent/Cytoplasmic
H_M513.2	Epithelioid	FRAMESHIFT, STOP_GAINED	52442065-52442071, 52436624	H94fs, Q684*	RMA	94, 684	1	0	0	Fs, Stop	1	0	0	0	0	0	Absent
C_M1285PD	Epithelioid	FRAMESHIFT_INSERTION	52439857	K286fs	RMA, CR	286	1	1	0	Fs	0	1	0	0	0	0	Nuclear
H_M481	Epithelioid	FRAMESHIFT_INSERTION	52436640	I679fs	RMA	679	1	0	0	Fs	0	0	0	0	0	0	Absent/Cytoplasmic
H_M934	Biphasic	FRAMESHIFT_INSERTION	52440360	M231fs	OP	231	1	0	0	Fs	1	1	0	0	0	0	Absent
C_M1286PD	Biphasic	FRAMESHIFT_INSERTION	52439216	L343fs	RMA, CR	343	1			Fs	0	1	0	0	0	0	Absent
C_M1323PD	Epithelioid	IN_FRAME_DELETION	52436796-52436816	E655-K661del	OP	655-661	1	0	0	inFDel	0	0	0	1	1	0	Nuclear
C_M1258EPP	Epithelioid	IN_FRAME_DELETION	52442055-52442066	A95-S98del	RMA	95-98	1			inFDel	1	0	0	0	0	0	Absent
C_M1262EPP	Biphasic	IN_FRAME_DELETION	52441251-52441286	V162-Y173del	RMA, CR	162-173	1			inFDel	1	0	0	0	0	0	Cytoplasmic
H_M441	Epithelioid	IN_FRAME_DELETION	52442569-52442580	R57-R60del	RMA	57-60	1			inFDel	1	0	0	0	0	0	Nuclear
H_M629.2	Biphasic	IN_FRAME_DELETION	52442503-52442580	E55-F81del	RMA	55-81	1			inFDel	1	0	0	0	0	0	Absent/Cytoplasmic
C_M1313PD	Biphasic	SNP	52439295	A316V	OP	316	1	0	0	SNP	0	1	0	0	0	0	Nuclear
C_M1328PD	Epithelioid	SNP	52441473	K127E	OP	127	1	0	0	SNP	1	0	0	0	0	0	Cytoplasmic
C_M1330PD	Epithelioid	SNP	52441231	L180P	OP	180	1	0	0	SNP	1	0	0	0	0	0	Nuclear
H_M466	Epithelioid	SNP	52443571	G41S	RMA, CR	41	1	0	0	SNP	1	0	0	0	0	0	Nuclear
H_M603	Epithelioid	SNP	52442043	N102K	RMA	102	1	0	0	SNP	1	0	0	0	0	0	Cytoplasmic
H_M912	Epithelioid	SNP	52440923	G194V	OP	194	1	0	0	SNP	1	1	0	0	0	0	Absent
H_M922.2	Epithelioid	SNP	52443865	S10R	RMA	10	1	0	0	SNP	1	0	0	0	0	0	Nuclear
01-028	Biphasic	SNP	52440899	W202S	OP	202	1	0	1	SNP	1	1	0	0	0	0	Absent/Cytoplasmic
C_M1322PD	Epithelioid	SNP	52439921	R264T	OP	264	1	0	1	SNP	0	1	0	0	0	0	Nuclear
H_M980	Epithelioid	SNP	52442512	N78T	OP	78	1	0	1	SNP	1	0	0	0	0	0	Absent
C_M1293PD	Epithelioid	SNP	52436917	D626H	RMA	626	1			SNP	0	0	0	1	0	0	Nuclear
H_M475	Biphasic	SNP	52440906	E200K	CR	200	1			SNP	1	1	0	0	0	0	Nuclear/Cytoplasmic
H_M911	Epithelioid	SNP	52436806	K658E	RMA	658	1			SNP	0	0	0	0	1	0	Cytoplasmic
HSSEQ02	Sarcomatoid	SNP	52441265	H169Y	CR	169	1			SNP	1	0	0	0	0	0	Nuclear
H_M494	Epithelioid	SNP, FRAMESHIFT	52442612, 52436844	G45R, N645fs	RMA, CR	45, 645	1	0	0	Fs, SNP	1	0	0	1	0	0	Cytoplasmic
H_M957	Epithelioid	SNP, STOP_LOST	52436832, 52436306	C649Y, *730G	OP	649, 730	1	0	0	StopLost, SNP	0	0	0	1	0	0	Nuclear
H_M462	Biphasic	SPLICE_ACCEPTOR	52443626	G23sp	RMA	23	1	0	0	Splice	1	0	0	0	0	0	Absent/Nuclear/Cytoplasmic
H_M594	Epithelioid	SPLICE_ACCEPTOR	52441333	K630sp	RMA	630	1	0	0	Splice	0	0	0	1	0	0	Cytoplasmic
H_M808.2	Epithelioid	SPLICE_ACCEPTOR	52443620-52443656	G23sp	RMA	23	1	0	0	Splice	1	0	0	0	0	0	Absent
C_M1235EPP	Epithelioid	SPLICE_ACCEPTOR	52443761-52443773	G13sp	RMA, CR	13	1	0	1	Splice	1	0	0	0	0	0	Absent
C_M1255EPP	Epithelioid	SPLICE_ACCEPTOR	52441477	E125sp	RMA, CR	125	1	0	1	Splice	1	0	0	0	0	0	Absent/Nuclear
H_M973	Biphasic	SPLICE_ACCEPTOR	52441477	S126sp	OP	126	1	0	1	Splice	1	0	0	0	0	0	Absent/Cytoplasmic
H_M905	Epithelioid	SPLICE_ACCEPTOR	52442094	L86sp	CR	86	1			Splice	1	0	0	0	0	0	Absent
H_M477	Epithelioid	SPLICE_ACCEPTOR, FRAMESHIFT	52441334, 52437862-52437872	R146sp, S430fs	RMA, CR	146, 430	1	0	0	Splice, Fs	1	0	0	0	0	0	Cytoplasmic
H_M901	Biphasic	SPLICE_ACCEPTOR, SPLICE_DONOR	52441334-52441374, 52441188	R146sp, G194sp	RMA	146, 194	1	0	0	Splice, Splice	1	1	0	0	0	0	Absent/Nuclear/Cytoplasmic
C_M1326PD	Biphasic	SPLICE_DONOR	52443850-52443865	G13sp	OP	13	1	0	0	Splice	1	0	0	0	0	0	Cytoplasmic
H_M424	Epithelioid	SPLICE_DONOR	52441973	E125sp	RMA	125	1	0	0	Splice	1	0	0	0	0	0	Absent
H_M623	Biphasic	SPLICE_DONOR	52443720-52443735	G23sp	OP	23	1	0	0	Splice	1	0	0	0	0	0	Cytoplasmic
H_M920	Biphasic	SPLICE_DONOR	52441413	R146sp	RMA, CR	146	1	0	0	Splice	1	0	0	0	0	0	Absent
H_M529	Biphasic	SPLICE_DONOR	52440844	G220sp	RMA, CR	220	1			Splice	1	1	0	0	0	0	Absent/Cytoplasmic
H_M971	Biphasic	SPLICE_DONOR, FRAMESHIFT_INSERT	52443533-52443579, 52436795	K38sp, I662fs	OP	38, 662	1	0	0	Splice, Fs	1	0	0	0	0	0	Absent
01-027	Biphasic	STOP_GAINED	52439874	Q280*	OP	280	1	0	0	Stop	0	1	0	0	0	0	Cytoplasmic
C_M1225EPP	Epithelioid	STOP_GAINED	52436839	E647*	RMA	647	1	0	0	Stop	0	0	0	1	0	0	Absent
C_M1271PD	Biphasic	STOP_GAINED	52436621	E685*	RMA, CR	685	1	1	0	Stop	0	0	0	0	0	0	Nuclear
H_M476	Epithelioid	STOP_GAINED	52441203	Y189*	RMA, CR	189	1	0	0	Stop	1	1	0	0	0	0	Absent/Cytoplasmic
H_M493	Biphasic	STOP_GAINED	52437795	Q456*	RMA, CR	456	1	0	0	Stop	0	0	0	0	0	0	Absent/Nuclear/Cytoplasmic
H_M500	Epithelioid	STOP_GAINED	52439862	E284*	RMA	284	1	0	0	Stop	0	1	0	0	0	0	Cytoplasmic
H_M537	Biphasic	STOP_GAINED	52443586	Q36*	OP	36	1	0	0	Stop	1	0	0	0	0	0	Nuclear
H_M621	Epithelioid	STOP_GAINED	52443870	E9*	RMA	9	1	0	0	Stop	1	0	0	0	0	0	Cytoplasmic
H_M982	Biphasic	STOP_GAINED	52438566	R385*	OP	385	1	0	0	Stop	0	0	0	0	0	0	Cytoplasmic
HSSEQ26	Sarcomatoid	STOP_GAINED	52437855	Q436*	RMA, CR	436	1	0	0	Stop	0	0	0	0	0	0	Nuclear
C_M1279PD	Epithelioid	STOP_GAINED	52443574	Q40*	RMA	40	1	0	1	Stop	1	0	0	0	0	0	Absent/Nuclear/Cytoplasmic
H_M969	Biphasic	STOP_GAINED	52441446	E136*	OP	136	1	0	1	Stop	1	0	0	0	0	0	Absent/Cytoplasmic
H_M491	Biphasic	STOP_GAINED	52440916	W196*	RMA, CR	196	1			Stop	1	1	0	0	0	0	Absent/Nuclear
H_M506	Epithelioid	STOP_GAINED	52440916	W196*	CR	196	1			Stop	1	1	0	0	0	0	Absent/Nuclear
HSSEQ18	Sarcomatoid	STOP_GAINED	52438506	E405*	CR	405	1			Stop	0	0	0	0	0	0	Nuclear
C_M1280PD	Epithelioid	STOP_GAINED, FRAMESHIFT	52443888, 52439148	K3*, N365fs	RMA	3, 365	1	1	0	Stop, Fs	1	0	1	0	0	0	Nuclear
H_M460	Epithelioid	STOP_GAINED, FRAMESHIFT	52439286, 52437240	S319*, E602fs	RMA, CR	319, 602	1	0	0	Stop, Fs	0	0	0	1	0	0	Absent
01-001	Biphasic	WT			OP		0	0	0								Nuclear
01-011	Sarcomatoid	WT			OP		0	0	0								Absent/Nuclear/Cytoplasmic
01-030	Epithelioid	WT			OP		0	0	0								Nuclear
C_M1209EPP	Biphasic	WT			RMA		0	0	0								Nuclear
C_M1213EPP	Desmoplastic	WT			RMA		0	0	0								Nuclear
C_M1215EPP	Epithelioid	WT			RMA		0	0	0								Nuclear
C_M1224EPP	Epithelioid	WT			RMA		0	0	0								Nuclear
C_M1226EPP	Epithelioid	WT			RMA		0	1	0								Nuclear
C_M1244EPP	Epithelioid	WT			RMA		0	0	0								Nuclear
C_M1248EPP	Biphasic	WT			RMA, CR		0	1	0								Nuclear
C_M1249EPP	Epithelioid	WT			RMA, CR		0	0	0								Absent
C_M1252EPP	Sarcomatoid	WT			RMA, CR		0	0	0								Nuclear
C_M1260EPP	Epithelioid	WT			CR, OP		0	0	0								Absent
C_M1264EPP	Biphasic	WT			RMA, OP		0	0	0								Nuclear
C_M1265EPP	Epithelioid	WT			OP		0	0	0								Absent/Cytoplasmic
C_M1266EPP	Sarcomatoid	WT			OP		0	0	0								Nuclear
C_M1268EPP	Biphasic	WT			OP		0	0	0								Nuclear
C_M1270EPP	Sarcomatoid	WT			OP		0	0	0								Nuclear
C_M1272PD	Biphasic	WT			RMA		0	0	0								Nuclear
C_M1275PD	Epithelioid	WT			RMA		0	1	0								Nuclear
C_M1288PD	Epithelioid	WT			RMA, CR		0	0	0								Nuclear
C_M1292PD	Epithelioid	WT			OP		0	0	0								Nuclear
C_M1301PD	Epithelioid	WT			OP		0	0	0								Nuclear
C_M1302PD	Biphasic	WT			OP		0	0	0								Nuclear
C_M1307PD	Epithelioid	WT			OP		0	0	0								Nuclear
C_M1312PD	Epithelioid	WT			OP		0	0	0								Nuclear
C_M1316PD	Biphasic	WT			OP		0	0	0								Nuclear
C_M1325PD	Epithelioid	WT			OP		0	0	0								Nuclear
H_M414	Biphasic	WT			RMA		0	0	0								Nuclear
H_M420	Sarcomatoid	WT			RMA, CR		0	0	0								Nuclear
H_M425	Epithelioid	WT			RMA, CR		0	0	0								Nuclear
H_M427	Epithelioid	WT			RMA		0	0	0								Nuclear/Cytoplasmic
H_M431	Epithelioid	WT			RMA		0	0	0								Absent/Cytoplasmic
H_M438	Epithelioid	WT			RMA		0	0	0								Cytoplasmic
H_M450	Epithelioid	WT			RMA		0	1	0								Nuclear
H_M452	Epithelioid	WT			RMA, CR		0	0	0								Nuclear
H_M458	Epithelioid	WT			RMA, CR		0	0	0								Nuclear
H_M461	Epithelioid	WT			RMA, CR, OP		0	0	0								Cytoplasmic
H_M482	Biphasic	WT			RMA		0	0	0								Nuclear
H_M483	Biphasic	WT			RMA		0	0	0								Absent
H_M486.2	Epithelioid	WT			RMA, CR		0	0	0								Absent
H_M488	Epithelioid	WT			RMA, CR		0	0	0								Absent/Nuclear/Cytoplasmic
H_M501	Biphasic	WT			RMA		0	0	0								Absent/Cytoplasmic
H_M502	Biphasic	WT			RMA, CR		0	0	0								Nuclear
H_M503	Epithelioid	WT			RMA, CR		0	0	0								Absent/Cytoplasmic
H_M511	Epithelioid	WT			RMA, CR		0	0	0								Cytoplasmic
H_M530	Biphasic	WT			RMA, CR		0	0	0								Nuclear
H_M533	Epithelioid	WT			OP		0	0	0								Absent/Cytoplasmic
H_M541	Epithelioid	WT			RMA, CR		0	0	0								Nuclear/Cytoplasmic
H_M549	Epithelioid	WT			RMA, CR		0	0	0								Cytoplasmic
H_M550	Biphasic	WT			RMA, CR		0	0	0								Nuclear
H_M566	Epithelioid	WT			RMA		0	0	0								Absent/Cytoplasmic
H_M570	Biphasic	WT			RMA		0	0	0								Absent
H_M644	Epithelioid	WT			OP		0	0	0								Nuclear/Cytoplasmic
H_M655	Epithelioid	WT			OP		0	0	0								Cytoplasmic
H_M661	Biphasic	WT			RMA		0	0	0								Nuclear/Cytoplasmic
H_M663	Biphasic	WT			OP		0	0	0								Absent/Nuclear/Cytoplasmic
H_M664	Biphasic	WT			OP		0	0	0								Nuclear
H_M669	Epithelioid	WT			OP		0	0	0								Cytoplasmic
H_M900	Biphasic	WT			RMA		0	0	0								Absent
H_M902	Epithelioid	WT			RMA		0	0	0								Cytoplasmic
H_M906	Biphasic	WT			RMA		0	0	0								Absent
H_M907	Epithelioid	WT			RMA		0	1	0								Nuclear
H_M909	Epithelioid	WT			RMA		0	0	0								Cytoplasmic
H_M918	Epithelioid	WT			RMA, CR		0	0	0								Cytoplasmic
H_M923	Biphasic	WT			RMA		0	1	0								Nuclear
H_M931	Epithelioid	WT			OP		0	0	0								Nuclear
H_M935	Epithelioid	WT			OP		0	0	0								Nuclear
H_M952	Epithelioid	WT			OP		0	0	0								Nuclear
H_M958	Epithelioid	WT			OP		0	0	0								Cytoplasmic
H_M963	Biphasic	WT			OP		0	1	0								Nuclear
H_M968	Biphasic	WT			OP		0	0	0								Cytoplasmic
H_M976	Epithelioid	WT			OP		0	0	0								Cytoplasmic
H_M979	Sarcomatoid	WT			OP		0	0	0								Nuclear
HSSEQ28	Sarcomatoid	WT			RMA, CR		0	0	0								Nuclear
HSSEQ29	Sarcomatoid	WT			RMA, CR		0	1	0								Nuclear
HSSEQ32	Sarcomatoid	WT			OP		0	0	0								Nuclear
01-003	Biphasic	WT			OP		0	0	1								Cytoplasmic
C_M1234EPP	Epithelioid	WT			RMA		0	0	1								Cytoplasmic
C_M1240EPP	Epithelioid	WT			RMA		0	0	1								Absent/Nuclear
C_M1241EPP	Epithelioid	WT			RMA		0	0	1								Absent
C_M1281PD	Epithelioid	WT			RMA, CR		0	0	1								Nuclear
C_M1287PD	Biphasic	WT			OP		0	0	1								Nuclear
C_M1317PD	Biphasic	WT			OP		0	0	1								Cytoplasmic
C_M1318PD	Biphasic	WT			OP		0	0	1								Cytoplasmic
C_M1319PD	Biphasic	WT			OP		0	0	1								Cytoplasmic
C_M1324PD	Sarcomatoid	WT			OP		0	0	1								Absent/Nuclear/Cytoplasmic
C_M1327PD	Epithelioid	WT			OP		0	0	1								Cytoplasmic
H_M478	Epithelioid	WT			RMA		0	0	1								Absent/Cytoplasmic
H_M485	Epithelioid	WT			RMA, CR, OP		0	0	1								Absent/Cytoplasmic
H_M915	Biphasic	WT			RMA		0	0	1								Absent
H_M925	Epithelioid	WT			OP		0	0	1								Nuclear
H_M940	Sarcomatoid	WT			OP		0	0	1								Absent/Nuclear
H_M941	Epithelioid	WT			OP		0	0	1								Cytoplasmic
H_M955	Epithelioid	WT			OP		0	0	1								Cytoplasmic
H_M956	Epithelioid	WT			OP		0	0	1								Absent
H_M974	Epithelioid	WT			OP		0	0	1								Absent/Cytoplasmic
H_M977	Epithelioid	WT			OP		0	0	1								Nuclear
C_M1207EPP	Biphasic	WT			RMA, CR		0										Nuclear
C_M1208EPP	Biphasic	WT			RMA		0										Nuclear
C_M1210EPP	Sarcomatoid	WT			CR		0										Nuclear/Cytoplasmic
C_M1211EPP	Epithelioid	WT			CR		0										Nuclear
C_M1214EPP	Epithelioid	WT			RMA		0										Nuclear
C_M1231EPP	Epithelioid	WT			RMA		0										Absent
C_M1236EPP	Epithelioid	WT			RMA, CR		0										Nuclear
C_M1237EPP	Epithelioid	WT			RMA		0										Cytoplasmic
C_M1238EPP	Epithelioid	WT			RMA		0										Nuclear
C_M1242EPP	Biphasic	WT			RMA, CR		0										Nuclear
C_M1247EPP	Biphasic	WT			RMA, CR		0										Absent/Nuclear
C_M1251EPP	Epithelioid	WT			RMA, CR		0										Absent
C_M1254EPP	Biphasic	WT			RMA, CR		0										Cytoplasmic
C_M1257EPP	Sarcomatoid	WT			CR		0										Nuclear
C_M1282PD	Biphasic	WT			CR		0										Absent/Nuclear/Cytoplasmic
C_M1283PD	Sarcomatoid	WT			CR		0										Nuclear
H_M401	Epithelioid	WT			CR		0										Cytoplasmic
H_M402	Epithelioid	WT			RMA, CR		0										Cytoplasmic
H_M415	Sarcomatoid	WT			CR		0										Nuclear
H_M417.2	Epithelioid	WT			RMA, CR		0										Absent
H_M430	Epithelioid	WT			RMA, CR		0										Absent
H_M437.2	Biphasic	WT			RMA		0										Absent
H_M439	Epithelioid	WT			RMA, CR		0										Nuclear
H_M442	Biphasic	WT			RMA		0										Nuclear
H_M451	Biphasic	WT			RMA, CR		0										Absent/Cytoplasmic
H_M453	Epithelioid	WT			CR		0										Absent/Cytoplasmic
H_M455	Epithelioid	WT			RMA, CR		0										Absent/Cytoplasmic
H_M456	Biphasic	WT			RMA		0										Absent/Nuclear/Cytoplasmic
H_M457	Epithelioid	WT			RMA, CR		0										Cytoplasmic
H_M474	Epithelioid	WT			RMA, CR		0										Nuclear
H_M484	Epithelioid	WT			RMA, CR		0										Nuclear
H_M487	Epithelioid	WT			RMA		0										Nuclear/Cytoplasmic
H_M496	Biphasic	WT			RMA, CR		0										Absent/Cytoplasmic
H_M499	Biphasic	WT			RMA, CR		0										Nuclear
H_M519	Epithelioid	WT			RMA, CR		0										Absent/Cytoplasmic
H_M527	Biphasic	WT			RMA, CR		0										Absent
H_M536	Biphasic	WT			RMA, CR		0										Absent/Nuclear/Cytoplasmic
H_M546	Epithelioid	WT			RMA		0										Nuclear/Cytoplasmic
H_M551	Biphasic	WT			CR		0										Nuclear/Cytoplasmic
H_M553	Biphasic	WT			CR		0										Nuclear
H_M557	Epithelioid	WT			RMA		0										Absent/Cytoplasmic
H_M560	Biphasic	WT			CR		0										Absent/Cytoplasmic
H_M569	Biphasic	WT			RMA		0										Nuclear
H_M588	Biphasic	WT			RMA		0										Cytoplasmic
H_M610	Epithelioid	WT			RMA		0										Nuclear
H_M657	Epithelioid	WT			RMA		0										Cytoplasmic
H_M673	Epithelioid	WT			RMA		0										Cytoplasmic
H_M910	Epithelioid	WT			RMA, CR		0										Nuclear
H_M913	Biphasic	WT			RMA		0										Absent
H_M917	Epithelioid	WT			RMA, CR		0										Nuclear
H_M921	Epithelioid	WT			RMA, CR		0										Nuclear
H_M942	Epithelioid	WT			RMA, CR		0										Nuclear
HSSEQ01	Sarcomatoid	WT			CR		0										Absent
HSSEQ05	Sarcomatoid	WT			CR		0										Nuclear
HSSEQ06	Sarcomatoid	WT			CR		0										Nuclear
HSSEQ07.2	Sarcomatoid	WT			CR		0										Cytoplasmic
HSSEQ08	Sarcomatoid	WT			CR		0										Nuclear/Cytoplasmic
HSSEQ10.2	Sarcomatoid	WT			CR		0										Absent/Cytoplasmic
HSSEQ11	Sarcomatoid	WT			CR		0										Nuclear
HSSEQ14	Sarcomatoid	WT			CR		0										Nuclear
HSSEQ15	Sarcomatoid	WT			CR		0										Nuclear
HSSEQ16	Desmoplastic	WT			CR		0										Nuclear
HSSEQ17	Sarcomatoid	WT			CR		0										Absent/Nuclear
HSSEQ22	Sarcomatoid	WT			CR		0										Nuclear/Cytoplasmic
0 indicates absence of mutation or chromosomal aberration
1 indicates presence of mutation or chromosomal aberration
OP = Onco panel (Orechia J, Pathak A, Shi Y, et al. OncDRS: An integrative clinical and genomic data platform for enabling translational research and precision medicine. Applied & translational genomics. 2015;6:18-25)
RMA = Reanalyzed Mutation Analysis (Bueno R, Stawiski EW, Goldstein LD, et al. Comprehensive genomic analysis of malignant pleural mesothelioma identifies recurrent mutations, gene fusions and splicing alterations. Nature genetics. 2016;48(4):407-416)
CR = Cancer Research (De Rienzo A, Archer MA, Yeap BY, et al. Gender-specific molecular and clinical features underlie malignant pleural mesothelioma. Cancer research. 2016;76(2):319-328)

## Sheet: Table S2
Table S2. BAP1 RNA expression data in 174 MPM samples
	Slide_ID	BAP1_Expression (rpkm)
	H_M557	1.44527
	H_M657	1.52718
	C_M1241EPP	1.78071
	C_M1254EPP	2.32632
	H_M431	2.38779
	C_M1234EPP	2.83414
	H_M673	3.1093
	C_M1231EPP	3.33057
	H_M401	3.33609
	H_M500	3.45718
	H_M918	3.53391
	H_M478	4.03069
	C_M1281PD	4.03881
	H_M570	4.15705
	H_M407	4.36903
	H_M621	4.72166
	H_M503	4.86464
	H_M491	4.97408
	C_M1264EPP	5.03669
	H_M466	5.12469
	H_M432	5.42004
	C_M1225EPP	5.50398
	H_M457	5.56111
	H_M485	5.62605
	H_M582	5.81265
	H_M566	5.9174
	H_M461	6.09175
	H_M1082	6.43712
	C_M1247EPP	6.49388
	H_M417.2	6.5362
	H_M437.2	6.55299
	H_M900	6.64466
	H_M911	6.77754
	H_M511	6.81972
	C_M1255EPP	6.89834
	C_M1249EPP	6.9609
	H_M434	7.04017
	H_M443	7.32312
	H_M916	7.43676
	H_M526	7.60987
	H_M906	7.66895
	C_M1221EPP	7.83653
	C_M1214EPP	8.04794
	H_M406	8.13261
	C_M1278PD	8.1522
	H_M653	8.18168
	H_M651	8.27426
	H_M913	8.35245
	H_M909	8.42114
	C_M1276PD	8.46439
	H_M919	8.49087
	C_M1251EPP	8.56606
	H_M400	8.58397
	H_M501	8.63258
	H_M468	8.66875
	H_M424	9.06968
	H_M517	9.07942
	C_M1233EPP	9.17277
	H_M422	9.47625
	H_M486.2	9.69532
	C_M1258EPP	9.87151
	H_M530	9.89164
	H_M616	9.89836
	H_M430	10.1289
	C_M1286PD	10.144
	H_M573	10.4288
	H_M531	10.483
	H_M402	10.5746
	H_M915	10.7675
	C_M1284PD	11.0505
	H_M910	11.1015
	H_M571	11.3218
	HSSEQ26	11.3364
	C_M1243EPP	11.4162
	H_M460	11.4164
	H_M455	11.6922
	C_M1250EPP	11.8342
	C_M1293PD	11.846
	H_M914	12.1713
	H_M520	12.1767
	H_M488	12.2861
	H_M584	12.4123
	H_M477	12.7932
	H_M629.2	12.8244
	C_M1240EPP	12.8372
	C_M1279PD	13.0671
	H_M532	13.1749
	H_M459	13.2697
	H_M923	13.4065
	H_M493	13.5818
	H_M445	13.8063
	H_M920	13.8298
	C_M1285PD	13.8328
	H_M808.2	14.3796
	C_M1237EPP	14.4665
	H_M483	14.742
	C_M1206EPP	14.7608
	H_M476	15.0209
	H_M441	15.1494
	H_M433	15.3613
	H_M496	15.3908
	C_M1236EPP	15.5506
	H_M588	15.5624
	C_M1208EPP	15.6429
	C_M1277PD	15.659
	H_M451	15.7532
	C_M1275PD	15.8035
	C_M1215EPP	15.8434
	C_M1235EPP	15.9919
	H_M513.2	15.9988
	H_M420	16.2121
	H_M462	16.4304
	H_M546	16.5087
	H_M519	16.7089
	C_M1242EPP	16.8927
	H_M494	17.0378
	H_M529	17.0942
	H_M456	17.1776
	H_M481	17.6237
	H_M414	17.6286
	H_M499	17.7993
	H_M439	17.8074
	C_M1271PD	17.8879
	H_M921	18.0224
	H_M502	18.2873
	C_M1232EPP	18.3348
	H_M603	18.5395
	C_M1280PD	18.7588
	H_M442	19.0129
	H_M474	19.2284
	C_M1222EPP	19.4486
	H_M527	19.4896
	C_M1238EPP	19.6731
	H_M484	19.9976
	H_M902	20.0311
	C_M1209EPP	20.0591
	H_M661	20.3627
	H_M922.2	20.5019
	C_M1272PD	20.6269
	H_M452	20.6399
	H_M536	20.7102
	C_M1244EPP	20.8012
	H_M438	20.9787
	C_M1262EPP	20.9957
	H_M610	21.1801
	H_M549	21.1869
	C_M1273PD	21.6091
	C_M1226EPP	21.6907
	H_M482	21.7598
	H_M942	22.0058
	H_M448	22.3618
	H_M901	22.9033
	C_M1282PD	23.0398
	C_M1288PD	23.143
	HSSEQ28	23.2674
	H_M458	23.7986
	H_M541	24.3959
	C_M1207EPP	25.0388
	C_M1213EPP	25.2963
	H_M917	25.4287
	H_M427	25.8142
	H_M905	26.3807
	H_M425	26.4006
	H_M515	26.4783
	H_M487	28.1666
	H_M594	28.1874
	HSSEQ29	28.6292
	H_M569	29.1232
	C_M1252EPP	30.6418
	H_M550	32.3246
	H_M450	33.6156
	C_M1248EPP	33.6292
	C_M1224EPP	41.13
	H_M907	52.1021

## Sheet: Table S3
Table S3. Schematic representation of the overlap of samples among molecular analyses
	BAP1 Staining	Mutation Analysis	Deletion Analysis	Expression Analysis/Clusters	CLND/VIM Ratio	Pathway Analysis	Total
							75
							26
							63
							47
							16
							21
							3
							2
							230
							2
							2
							6
							1
							4
	596	263	174	174	483	128

## Sheet: Table S4
Table S4. BAP1 staining pattern in relation to the patients' characteristics
BAP1 IHC Staining	N	Nuclear	P value	Cytoplasmic	P value	Absent	P value	Absent/ Cytoplasmic	P value	Absent/Nuclear	Absent/ Nuclear/ Cytoplasmic	Nuclear/Cytoplasmic
Patients	596	215 (36%)		147 (25%)		73 (12%)		95 (16%)		19 (3%)	17 (3%)	30 (5%)
Sex
Female	157	45 (29%)	0.026	42 (27%)	0.518	14 (9%)	0.157	41 (26%)	<0.001	7 (4%)	3 (2%)	5 (3%)
Male	439	170 (39%)		105 (24%)		59 (13%)		54 (12%)		12 (3%)	14 (3%)	25 (6%)
Age	596	215 (36%)		147 (25%)		73 (12%)		95 (16%)		19 (3%)	17 (3%)	30 (5%)
Histologic subtype
Epithelioid	342	97 (28%)	<0.001	98 (29%)	0.001	49 (14%)	0.022	71 (21%)	<0.001	9 (3%)	4 (1%)	14 (4%)
Biphasic	187	72 (39%)		43 (23%)		22 (12%)		23 (12%)		5 (3%)	11 (6%)	11 (6%)
Sarcomatoid/ Desmoplastic	67	46 (69%)		6 (9%)		2 (3%)		1 (1%)		5 (7%)	2 (3%)	5 (7%)
Single Nucleotide Mutations / INDELs (SNVS)	263
Presence of SNVS	101	21 (21%)	<0.001	24 (24%)	0.271	25 (25%)	0.006	20 (20%)	0.044	3 (3%)	5 (5%)	3 (3%)
Absence of SNVS	162	77 (48%)		29 (18%)		18 (11%)		17 (10%)		4 (2%)	7 (4%)	10 (6%)
Copy Number Variation	174
Deletion	39	6 (15%)	0.001	10 (26%)	0.506	8 (21%)	0.63	8 (21%)	0.308	3 (8%)	2 (5%)	2 (5%)
No Deletion	135	58 (43%)		27 (20%)		22 (16%)		18 (13%)		0	6 (4%)	4 (3%)
BAP1 Gene Expression	174	58 (33%)		34 (20%)		36 (21%)		27 (16%)		4 (2%)	9 (5%)	6 (3%)
Molecular Clusters	174
Molecular Cluster E	45	7 (16%)	<0.001	15 (33%)	0.076	6 (13%)	0.067	14 (31%)	0.001	0	1 (2%)	2 (4%)
Molecular Cluster BE	60	32 (53%)		8 (13%)		9 (15%)		2 (3%)		2 (3%)	5 (8%)	2 (3%)
Molecular Cluster BS	48	9 (19%)		8 (17%)		16 (33%)		9 (19%)		2 (4%)	3 (6%)	1 (2%)
Molecular Cluster S	21	10 (48%)		3 (14%)		5 (24%)		2 (10%)		0	0	1 (5%)
Claudin15/Vimentin expression ratio	483
Quartile 1	121	68 (56%)		20 (17%)		9 (7%)		11 (9%)		5 (4%)	3 (2%)	5 (4%)
Quartile 2	121	44 (36%)		21 (17%)		23 (19%)		18 (15%)		4 (3%)	4 (3%)	7 (6%)
Quartile 3	121	42 (35%)		28 (23%)		16 (13%)		20 (17%)		5 (4%)	4 (3%)	6 (5%)
Quartile 4	120	28 (23%)		45 (38%)		12 (10%)		21 (18%)		4 (3%)	3 (3%)	7 (6%)

## Sheet: Table S5
Table S5. P value of the distribution of the BAP1 staining patterns in relation to the patients' age, gene expression, and C/V ratio
BAP1 IHC Staining	N	Nuclear P value	Cytoplasmic P value	Absent P value	Absent/ Cytoplasmic P value
Age	596	0.257	0.612	0.024	0.352
BAP1 Gene Expression	174	<0.001	0.005	<0.001	0.012
Claudin15/Vimentin expression ratio	483	<0.001	<0.001	0.924	0.045

## Sheet: Table S6
Table S6. Biphasic MPM cases with different BAP1 staining in the diverse cellular components
Staining Pattern (Cases)	Epithelioid IHC			Sarcomatoid IHC
	Absence of Staining	Nuclear Staining	Cytoplasmic Staining	Absence of Staining	Nuclear Staining	Cytoplasmic Staining
Nuclear/Absent	Detected	Detected	Not Detected	Not Detected	Detected	Not Detected
Nuclear/Absent	Detected	Not Detected	Not Detected	Detected	Detected	Not Detected
Nuclear/Absent	Detected	Not Detected	Not Detected	Detected	Detected	Not Detected
Nuclear/Cytoplasmic/Absent	Detected	Not Detected	Detected	Not Detected	Detected	Not Detected
Nuclear/Cytoplasmic/Absent	Detected	Detected	Detected	Detected	Detected	Not Detected
Nuclear/Cytoplasmic/Absent	Detected	Not Detected	Detected	Not Detected	Detected	Not Detected
Nuclear/Cytoplasmic/Absent	Detected	Not Detected	Detected	Not Detected	Detected	Detected
Nuclear/Cytoplasmic/Absent	Detected	Not Detected	Detected	Not Detected	Detected	Not Detected
Nuclear/Cytoplasmic/Absent	Detected	Not Detected	Detected	Not Detected	Detected	Detected
Nuclear/Cytoplasmic/Absent	Detected	Not Detected	Detected	Not Detected	Detected	Not Detected
Absent/Cytoplasmic	Not Detected	Not Detected	Detected	Detected	Not Detected	Detected
Absent/Cytoplasmic	Not Detected	Not Detected	Detected	Detected	Not Detected	Detected
Absent/Cytoplasmic	Not Detected	Not Detected	Detected	Detected	Not Detected	Detected
Nuclear/Cytoplasmic	Not Detected	Not Detected	Detected	Not Detected	Detected	Not Detected
Nuclear/Cytoplasmic	Not Detected	Not Detected	Detected	Not Detected	Detected	Not Detected
Nuclear/Cytoplasmic	Not Detected	Detected	Detected	Not Detected	Detected	Not Detected
Nuclear/Cytoplasmic	Not Detected	Detected	Not Detected	Not Detected	Detected	Detected

## Sheet: Table S7
Table S7. List of significant differentially expressed top hit genes among pairwise comparisons of single-pattern staining
Single-Pattern Nuclear versus Single-Pattern Cytoplasmic									Single-Pattern Absent versus Single-Pattern Nuclear									Single-Pattern Absent versus Single-Pattern Cytoplasmic
gene	log2FC	log2CPM	quasi-likelihood F-statistic	P value	FDR	top hit			gene	log2FC	log2CPM	quasi-likelihood F-statistic	P value	FDR	top hit			gene	log2FC	log2CPM	quasi-likelihood F-statistic	P value	FDR	top hit
PLA2G4E	-6.5805	1.57376	81.4223	2.24873e-15	4.04233e-11	top hit			SPINK4	4.68649	-1.78053	63.1811	8.36392e-13	7.99231e-09	top hit			CCL26	-4.3438	2.84531	47.8909	1.91497e-10	8.06701e-07	top hit
CCL26	-4.34296	2.84531	70.5977	7.04572e-14	6.33269e-10	top hit			REN	5.27232	0.334784	63.0012	8.8922e-13	7.99231e-09	top hit			CST4	-5.65166	-0.0740503	48.715	1.41106e-10	8.06701e-07	top hit
XAGE3	-6.96762	0.712948	68.1254	1.59001e-13	9.52734e-10	top hit			TTYH1	2.51423	1.23789	61.0459	1.73698e-12	1.0408e-08	top hit			REN	6.02952	0.334784	47.4648	2.24383e-10	8.06701e-07	top hit
CHEK2P2	-5.13151	-0.786247	64.8031	4.82802e-13	2.16971e-09	top hit			FREM1	3.60296	4.01965	59.658	2.80606e-12	1.26104e-08	top hit			CYP17A1	-4.23666	2.83972	48.4816	1.53831e-10	8.06701e-07	top hit
TESC	-2.67138	3.24775	64.1023	6.11806e-13	2.19957e-09	top hit			PTCH1	2.33111	5.13547	54.0768	2.00636e-11	7.21327e-08	top hit			FREM1	4.11824	4.01965	48.6852	1.4267e-10	8.06701e-07	top hit
GPR101	-6.00653	1.4594	57.1626	6.71024e-12	2.01039e-08	top hit			ALPI	5.01045	0.605995	52.8855	3.0784e-11	7.90532e-08	top hit			ADAMTS18	3.94741	1.76176	46.1443	3.67652e-10	1.10149e-06	top hit
PRSS3	-3.36997	1.08307	54.0757	2.00715e-11	5.15436e-08	top hit			TECRL	-7.12666	-0.686324	52.9579	2.99911e-11	7.90532e-08	top hit			CHEK2P2	-5.22433	-0.786247	44.4272	7.02915e-10	1.80509e-06	top hit
DNAH8	-3.09794	0.259401	51.5649	4.9653e-11	1.1157e-07	top hit			NPPC	4.4206	1.11416	51.6148	4.87615e-11	1.01071e-07	top hit			LYPD5	-3.23108	2.11962	43.0985	1.1662e-09	2.32929e-06	top hit
PAGE1	-6.76482	2.20349	49.5422	1.04014e-10	2.0775e-07	top hit			C9orf24	-3.46965	0.717967	51.5127	5.06031e-11	1.01071e-07	top hit			CCNI2	-2.22049	2.38361	43.4015	1.03868e-09	2.32929e-06	top hit
ARMC3	6.13145	0.722185	48.8291	1.35278e-10	2.43176e-07	top hit			TRPM8	3.65729	-0.981467	49.8134	9.41466e-11	1.69238e-07	top hit			IL1RL1	-4.05676	2.71909	41.6841	2.00849e-09	3.61045e-06	top hit
PRSS3P2	-5.29562	2.04499	48.158	1.73423e-10	2.83405e-07	top hit			KCNJ13	2.41361	-0.342051	48.8881	1.32364e-10	2.06743e-07	top hit			SPINK4	4.66113	-1.78053	40.3417	3.38003e-09	5.52359e-06	top hit
CST4	-4.23169	-0.0740503	47.1834	2.492e-10	3.24604e-07	top hit			EDAR	3.46504	-0.142042	48.7078	1.41483e-10	2.06743e-07	top hit			TM4SF19	2.65664	2.32743	38.7529	6.29534e-09	9.43042e-06	top hit
KCNJ13	-2.33219	-0.342051	44.7613	6.19305e-10	6.54861e-07	top hit			ADAMTS18	3.17609	1.76176	48.3583	1.61015e-10	2.06743e-07	top hit			KCNJ16	-5.50321	0.222963	38.3157	7.47902e-09	1.03418e-05	top hit
MAGEA12	7.48845	-0.308729	44.8198	6.05724e-10	6.54861e-07	top hit			MS4A8	-7.4099	1.00271	47.3547	2.33778e-10	2.62649e-07	top hit			KLRF2	-3.60428	-0.985034	34.2824	3.75362e-08	4.81965e-05	top hit
ANKRD26P1	-4.06499	-0.44971	44.9856	5.68909e-10	6.54861e-07	top hit			SALL3	-7.74066	0.355059	47.4835	2.22828e-10	2.62649e-07	top hit			PRSS3	-3.06981	1.08307	32.1365	9.01909e-08	0.00010133	top hit
DUOX2	-3.68196	4.51777	44.3092	7.35119e-10	7.34138e-07	top hit			PXDNL	2.0656	1.75385	46.1468	3.67307e-10	3.88395e-07	top hit			DNAH8	-2.88952	0.259401	32.1416	9.00034e-08	0.00010133	top hit
BPIFB1	6.94788	2.24554	41.1619	2.45793e-09	2.10399e-06	top hit			HOXA6	-2.56405	-0.0728964	44.0205	8.20368e-10	8.19274e-07	top hit			MAGEA3	6.77897	-0.0314759	31.9259	9.83635e-08	0.000104011	top hit
CYP17A1	-3.06785	2.83972	40.2956	3.44129e-09	2.3506e-06	top hit			KCNQ2	4.63161	1.67348	42.0269	1.75974e-09	1.49011e-06	top hit			DLK1	6.46255	1.3951	30.9284	1.48611e-07	0.000140601	top hit
MS4A8	6.68396	1.00271	40.2859	3.45431e-09	2.3506e-06	top hit			IRS4	4.0091	0.475594	41.9343	1.82367e-09	1.49011e-06	top hit			MAGEA6	6.65888	0.186406	31.0019	1.44142e-07	0.000140601	top hit
C1orf194	4.37762	0.0254878	40.3184	3.41089e-09	2.3506e-06	top hit			MCF2	3.13692	3.19481	41.5122	2.14637e-09	1.67753e-06	top hit			CLDN6	3.84039	0.0674984	30.5151	1.76472e-07	0.000158613	top hit
PRSS2	-4.8296	2.29567	40.5469	3.12069e-09	2.3506e-06	top hit			AACSP1	-5.82393	1.38847	41.3259	2.30676e-09	1.72777e-06	top hit			RXRG	4.23923	0.0338214	30.3581	1.88394e-07	0.000161266	top hit
HSPB3	4.44219	0.751827	39.8856	4.03806e-09	2.50304e-06	top hit			PAGE1	5.96321	2.20349	41.0495	2.56736e-09	1.84603e-06	top hit			LINC00643	3.61294	-0.943073	30.2041	2.00891e-07	0.000164146	top hit
CHRNA4	-3.92006	-0.0906413	39.6194	4.48099e-09	2.58936e-06	top hit			ARMC3	-5.11614	0.722185	40.8028	2.82529e-09	1.95336e-06	top hit			MUC6	-2.42381	0.738212	29.4004	2.81226e-07	0.000210638	top hit
ANK3	2.39904	3.69693	39.5471	4.60946e-09	2.58936e-06	top hit			NKX2-6	-5.73908	-1.96784	39.6468	4.43317e-09	2.65636e-06	top hit			NEFH	-2.69382	2.51415	29.0648	3.23827e-07	0.000232845	top hit
ADGB	4.67233	0.0163825	39.3358	5.00737e-09	2.72765e-06	top hit			SPAG6	-5.01857	0.808048	39.1699	5.34402e-09	2.81061e-06	top hit			LIPH	-3.63282	0.851042	28.3957	4.29415e-07	0.000285895	top hit
MUC6	-2.37304	0.738212	39.1926	5.29661e-09	2.80035e-06	top hit			BPIFB1	-6.3462	2.24554	39.1094	5.47238e-09	2.81061e-06	top hit			NLRP4	-4.29733	-0.0408544	28.2203	4.62516e-07	0.000293599	top hit
AGMO	3.37158	0.640922	38.9335	5.86382e-09	3.01166e-06	top hit			SCGB1A1	-7.27494	4.92679	39.1705	5.34269e-09	2.81061e-06	top hit			PLA2G4E	-4.23389	1.57376	28.1641	4.73653e-07	0.000293599	top hit
CRYM	-3.01374	1.89601	37.6856	9.59496e-09	4.5977e-06	top hit			CCDC114	-3.11567	1.08826	38.9324	5.86633e-09	2.86917e-06	top hit			IRX4	-4.30886	1.08244	27.9473	5.1924e-07	0.000301092	top hit
RUFY4	-2.61694	3.64254	37.6532	9.7192e-09	4.5977e-06	top hit			GJB6	3.53393	0.149729	38.4662	7.04782e-09	3.16729e-06	top hit			GJB6	3.7478	0.149729	27.9615	5.16129e-07	0.000301092	top hit
NPPC	-3.71141	1.11416	37.3729	1.08622e-08	5.00662e-06	top hit			AGXT	3.58368	-1.58169	37.4724	1.04417e-08	4.46903e-06	top hit			C3orf79	-3.48927	-2.33765	27.6352	5.92854e-07	0.000322944	top hit
SCGB1A1	7.30242	4.92679	37.2933	1.12113e-08	5.03837e-06	top hit			RXRG	3.66677	0.0338214	37.2852	1.12475e-08	4.70197e-06	top hit			OTOG	-4.43896	1.79119	26.6689	8.95504e-07	0.000450039	top hit
MYLPF	5.61359	3.41821	36.1717	1.75345e-08	7.68782e-06	top hit			ADCY1	2.35699	1.34232	36.7373	1.39882e-08	5.71482e-06	top hit			TPSD1	3.47903	1.44297	26.5033	9.61406e-07	0.000467087	top hit
TECRL	5.26693	-0.686324	36.0595	1.83403e-08	7.84963e-06	top hit			WNT16	-3.34704	0.588532	36.1608	1.76111e-08	6.53141e-06	top hit			KCNIP1	3.18413	1.01206	26.1216	1.13272e-06	0.000522098	top hit
HOXA6	2.33461	-0.0728964	35.8257	2.01429e-08	8.22929e-06	top hit			TSPAN19	-5.20199	-0.444377	36.2152	1.72319e-08	6.53141e-06	top hit			MIR483	3.58811	-3.1026	25.9279	1.23121e-06	0.000553308	top hit
C9orf135	4.87231	-1.13262	35.8288	2.01182e-08	8.22929e-06	top hit			ADGB	-4.22483	0.0163825	36.0012	1.8774e-08	6.61727e-06	top hit			LINC00487	-2.16963	0.470207	25.1592	1.71633e-06	0.00072263	top hit
WNT16	3.37423	0.588532	34.9408	2.87598e-08	1.14886e-05	top hit			TTTY11	-4.19517	-2.81164	35.945	1.9202e-08	6.63797e-06	top hit			RNF43	-2.24036	1.99904	24.9095	1.91269e-06	0.000764057	top hit
KCNJ10	-3.37782	0.633658	34.1952	3.8889e-08	1.48738e-05	top hit			C9orf135	-4.73387	-1.13262	35.879	1.97167e-08	6.6873e-06	top hit			RORC	-2.79443	2.80156	24.5427	2.24352e-06	0.000858076	top hit
C9orf24	2.7655	0.717967	34.0048	4.20138e-08	1.51048e-05	top hit			CALB1	2.10048	-0.958287	35.5111	2.28563e-08	7.6086e-06	top hit			RGS7	-3.43201	0.508719	24.4872	2.29842e-06	0.000860758	top hit
C11orf88	3.87671	0.316539	34.0208	4.17409e-08	1.51048e-05	top hit			CYP39A1	-2.30682	2.6397	35.3495	2.43909e-08	7.97182e-06	top hit			CHAC1	-2.4966	3.66291	24.1926	2.61359e-06	0.000899297	top hit
CHD5	-2.50677	2.46189	33.7932	4.57878e-08	1.58285e-05	top hit			F2RL2	3.23007	2.75494	35.2973	2.49095e-08	7.99594e-06	top hit			SHISA2	3.32317	1.9495	24.1597	2.65147e-06	0.000899297	top hit
RAPSN	3.51675	1.68652	33.6351	4.88314e-08	1.62554e-05	top hit			LINC00643	3.09972	-0.943073	35.1175	2.67809e-08	8.44584e-06	top hit			PCDH10	2.85061	3.27157	23.6794	3.27178e-06	0.00106841	top hit
CKM	6.38109	4.30461	33.4643	5.23516e-08	1.71104e-05	top hit			WDR38	-4.55258	-0.0868481	34.9963	2.81229e-08	8.71615e-06	top hit			AK5	2.2766	1.5432	23.6	3.38781e-06	0.00106841	top hit
CHRNA1	5.29306	3.33179	33.2653	5.67797e-08	1.81076e-05	top hit			RIPPLY2	-3.43072	-2.4989	34.5398	3.38195e-08	1.03041e-05	top hit			GPR101	-4.37273	1.4594	23.606	3.37883e-06	0.00106841	top hit
DUOXA2	-2.97679	2.65459	33.238	5.74174e-08	1.81076e-05	top hit			PTCH2	2.87686	5.43289	34.4147	3.55764e-08	1.0484e-05	top hit			CALB1	2.03454	-0.958287	23.3303	3.81401e-06	0.00116204	top hit
MYH2	6.47811	5.10857	33.0711	6.14689e-08	1.90511e-05	top hit			C11orf87	2.76617	0.407976	34.4149	3.55737e-08	1.0484e-05	top hit			SLC7A11	2.33684	1.48686	23.3388	3.79971e-06	0.00116204	top hit
SHISA6	-2.8067	-0.149327	32.866	6.68502e-08	2.03678e-05	top hit			DNAH2	-2.2879	2.75625	34.0306	4.15753e-08	1.16954e-05	top hit			LGR5	3.28123	3.70846	23.1967	4.04494e-06	0.00116878	top hit
MYBPH	5.02358	3.19563	32.4907	7.79716e-08	2.1569e-05	top hit			ECT2L	-3.23647	0.442397	34.0538	4.11853e-08	1.16954e-05	top hit			PENK	-3.28463	1.18509	23.189	4.05864e-06	0.00116878	top hit
MLIP	3.39198	0.396596	32.49	7.79922e-08	2.1569e-05	top hit			EFCAB1	-3.54883	1.25115	33.7849	4.59428e-08	1.27057e-05	top hit			WTAPP1	2.22156	1.01985	23.2034	4.03301e-06	0.00116878	top hit
MYL1	7.61061	3.88076	32.4959	7.78053e-08	2.1569e-05	top hit			LY6D	3.69539	-1.23271	33.6259	4.9015e-08	1.31507e-05	top hit			AGTR1	3.32192	4.97609	23.1078	4.20635e-06	0.00118146	top hit
MAGEA6	6.67878	0.186406	32.5794	7.51844e-08	2.1569e-05	top hit			DEFB135	2.68553	-3.6453	33.6403	4.87275e-08	1.31507e-05	top hit			CAMP	2.81587	-2.07036	23.0111	4.38956e-06	0.00119556	top hit
SPANXD	5.0742	-1.87563	32.3558	8.2413e-08	2.24463e-05	top hit			DCSTAMP	2.65052	0.425958	32.8648	6.6884e-08	1.66987e-05	top hit			CYP2J2	-2.29244	2.37867	22.8002	4.81769e-06	0.0012864	top hit
C7orf57	3.27347	-0.630616	32.2963	8.44547e-08	2.24982e-05	top hit			CA3	-3.1794	3.36588	32.6457	7.31651e-08	1.79449e-05	top hit			CAPN13	-3.86513	0.69737	22.7775	4.8662e-06	0.0012864	top hit
GCGR	-3.11721	-1.59613	32.2776	8.51068e-08	2.24982e-05	top hit			RAPSN	-3.34597	1.68652	32.6223	7.38721e-08	1.79449e-05	top hit			CNTN5	3.31029	0.94552	22.6081	5.24462e-06	0.00134682	top hit
GLP2R	-3.00394	1.59144	32.2008	8.78381e-08	2.25568e-05	top hit			DNAH12	-2.80759	1.3621	32.4659	7.87686e-08	1.88792e-05	top hit			CALY	-3.33314	2.28715	22.5694	5.33529e-06	0.00135081	top hit
MYBPC2	5.33167	3.36854	32.0564	9.32175e-08	2.32733e-05	top hit			FOXJ1	-4.76186	1.28689	32.1767	8.87115e-08	2.07101e-05	top hit			ZNF560	-3.25818	0.582292	22.4353	5.66166e-06	0.00141353	top hit
TEX101	-2.82054	-3.07066	32.0723	9.26082e-08	2.32733e-05	top hit			DNAI1	-3.71609	0.566328	32.1298	9.04392e-08	2.08428e-05	top hit			NKX2-6	-4.24716	-1.96784	22.2683	6.09682e-06	0.00150132	top hit
SPAG6	4.47988	0.808048	31.831	1.0229e-07	2.48481e-05	top hit			TKTL1	-3.53811	0.0299335	31.7182	1.07163e-07	2.37822e-05	top hit			MYOZ3	2.22441	0.0735891	22.2089	6.25947e-06	0.00152054	top hit
CCDC114	2.83421	1.08826	31.7427	1.06086e-07	2.54267e-05	top hit			TPSD1	3.05052	1.44297	31.7487	1.05822e-07	2.37822e-05	top hit			SERPINB10	-3.16007	-0.684614	22.0769	6.63742e-06	0.00159086	top hit
MAGEA3	6.53843	-0.0314759	31.5537	1.14698e-07	2.67768e-05	top hit			LRRC46	-2.01449	1.46872	31.6116	1.11987e-07	2.45497e-05	top hit			MLIP	2.81866	0.396596	21.724	7.76608e-06	0.00183688	top hit
ACTA1	5.55254	4.17104	31.5015	1.17202e-07	2.70106e-05	top hit			ARL14	-3.44663	0.838827	31.5142	1.16587e-07	2.52502e-05	top hit			NPY5R	-2.81147	-1.55942	21.6765	7.9322e-06	0.00185181	top hit
DNAI1	3.77803	0.566328	31.3111	1.26807e-07	2.75713e-05	top hit			C1orf194	-3.58446	0.0254878	31.4085	1.21795e-07	2.60642e-05	top hit			LINC00668	4.05423	-1.15594	21.617	8.1456e-06	0.00187725	top hit
ACTC1	5.06251	4.61826	31.3994	1.22256e-07	2.75713e-05	top hit			DLEC1	-2.209	3.73394	31.3363	1.2549e-07	2.6539e-05	top hit			XAGE3	-4.12259	0.712948	21.3559	9.15267e-06	0.00205661	top hit
MB	6.66636	3.66752	31.2867	1.28092e-07	2.75713e-05	top hit			ADTRP	-2.17083	2.5196	30.7073	1.62903e-07	3.25621e-05	top hit			TRPM8	2.81948	-0.981467	21.286	9.44366e-06	0.00209579	top hit
TNNI1	5.60606	3.39161	31.0421	1.41758e-07	2.92902e-05	top hit			STMND1	-3.86415	-0.885804	30.7055	1.63028e-07	3.25621e-05	top hit			INMT	-2.07511	5.72615	21.204	9.79624e-06	0.00212165	top hit
ECEL1	-3.52439	4.37948	30.8119	1.55975e-07	3.15034e-05	top hit			COL28A1	-2.55558	-0.426811	30.5539	1.73638e-07	3.39274e-05	top hit			TPTE	3.89703	-0.540229	21.2302	9.68237e-06	0.00212165	top hit
GRIA2	4.3924	0.987174	30.7839	1.57798e-07	3.15176e-05	top hit			ZNF560	-3.69123	0.582292	30.3376	1.9001e-07	3.63363e-05	top hit			SLC22A2	3.42301	-1.04879	21.099	1.0268e-05	0.00219735	top hit
PTCH2	-2.73539	5.43289	30.7352	1.61026e-07	3.18089e-05	top hit			TMEM132C	3.45455	2.43582	30.2939	1.93511e-07	3.66164e-05	top hit			ATP6V0D2	3.01483	0.0289835	21.0298	1.05914e-05	0.00223989	top hit
TNNC2	4.51275	3.65878	30.433	1.82604e-07	3.52956e-05	top hit			ATP13A5	-3.74836	-1.55764	30.2629	1.96029e-07	3.67064e-05	top hit			SLC26A7	2.07106	0.113296	20.9114	1.11692e-05	0.00233463	top hit
GADL1	4.01756	-0.501064	30.3742	1.87138e-07	3.57872e-05	top hit			PLEKHS1	-4.10337	0.630538	30.0925	2.10476e-07	3.79593e-05	top hit			MMP1	2.46404	2.69355	20.8598	1.14306e-05	0.0023618	top hit
NEB	2.83695	5.39238	30.3036	1.92724e-07	3.64674e-05	top hit			MAP3K19	-3.02781	-0.0115498	30.1155	2.08466e-07	3.79593e-05	top hit			GJB4	3.00754	-1.71157	20.7718	1.18913e-05	0.00240178	top hit
KLHL41	3.91711	3.65148	30.2643	1.95911e-07	3.66844e-05	top hit			TMEM190	-2.60173	0.877945	29.9841	2.2023e-07	3.88123e-05	top hit			LRRC18	3.27479	-1.20258	20.6257	1.26988e-05	0.00248123	top hit
CASQ2	4.02283	1.72125	29.9761	2.20965e-07	4.05314e-05	top hit			DNAI2	-3.63224	-0.0841531	29.9975	2.18995e-07	3.88123e-05	top hit			DAB1	2.8858	1.66109	20.5934	1.28846e-05	0.00249046	top hit
MIR4768	-2.88066	-2.25292	29.8988	2.28225e-07	4.14402e-05	top hit			CADM2	-4.16036	0.455203	29.886	2.29449e-07	3.89111e-05	top hit			DEFB135	2.53614	-3.6453	20.462	1.36699e-05	0.0025333	top hit
KCNQ2	-3.82905	1.67348	29.8477	2.33158e-07	4.18418e-05	top hit			ERBB4	-2.48055	1.00188	29.9328	2.24998e-07	3.89111e-05	top hit			DUOX2	-2.90609	4.51777	20.3825	1.41688e-05	0.00258959	top hit
MYF6	4.44097	0.195846	29.7423	2.43666e-07	4.18418e-05	top hit			SULT1C2	2.62779	0.623018	29.8985	2.2825e-07	3.89111e-05	top hit			DCSTAMP	2.50474	0.425958	20.2599	1.49738e-05	0.00269169	top hit
SLC38A4	2.62202	0.500404	29.6989	2.48135e-07	4.18418e-05	top hit			RHOV	2.21791	0.759246	29.5678	2.62152e-07	4.28404e-05	top hit			PCSK1	3.34902	3.31015	20.2367	1.51315e-05	0.00269311	top hit
OR51E2	3.26758	-0.44197	29.7216	2.45791e-07	4.18418e-05	top hit			P2RY14	2.04698	1.69379	29.3841	2.83151e-07	4.58552e-05	top hit			FOXL1	2.64288	0.49043	19.9229	1.7437e-05	0.00301392	top hit
PPP1R27	4.37161	0.0778791	29.6894	2.49129e-07	4.18418e-05	top hit			CCDC54	-2.07801	-2.08361	29.0782	3.22001e-07	5.06312e-05	top hit			CALML3	-4.18722	1.08743	19.8563	1.79709e-05	0.00307662	top hit
AACSP1	4.72409	1.38847	29.709	2.47096e-07	4.18418e-05	top hit			MYOZ3	2.11589	0.0735891	29.0642	3.23909e-07	5.06312e-05	top hit			GRIA1	3.01031	1.64142	19.7561	1.88054e-05	0.0031593	top hit
OTOG	-3.75503	1.79119	29.5936	2.59337e-07	4.27691e-05	top hit			ADAMTS20	-3.4712	0.781784	29.0893	3.20503e-07	5.06312e-05	top hit			CNTNAP4	2.61534	-0.597349	19.7193	1.91225e-05	0.00318283	top hit
LINC00668	4.68585	-1.15594	29.5557	2.6349e-07	4.3059e-05	top hit			MIR127	2.15535	-3.75685	30.5383	3.79058e-07	5.87409e-05	top hit			SLC6A4	-2.92416	0.310665	19.6957	1.93276e-05	0.00318745	top hit
DNAI2	3.6999	-0.0841531	29.4402	2.76567e-07	4.39962e-05	top hit			IL9	2.66094	-3.22593	28.4818	4.14072e-07	6.2028e-05	top hit			KRTAP11-1	-3.46857	-1.82832	19.6065	2.01256e-05	0.00328889	top hit
TTTY11	3.78661	-2.81164	29.4423	2.76327e-07	4.39962e-05	top hit			MYO18B	-4.59408	1.99966	28.1485	4.76793e-07	6.96044e-05	top hit			DHRS9	2.24763	2.638	19.1213	2.50951e-05	0.00380275	top hit
CASQ1	3.66199	1.34279	29.3536	2.86799e-07	4.4444e-05	top hit			B3GALT2	2.0356	1.50646	28.132	4.80137e-07	6.96044e-05	top hit			GRHL2	4.1281	-0.616219	19.1376	2.49094e-05	0.00380275	top hit
LDB3	2.80896	1.70971	29.1917	3.06994e-07	4.71669e-05	top hit			DIRC1	2.71836	-1.40341	28.033	5.00707e-07	7.20057e-05	top hit			HMCN1	2.01469	6.23982	19.0636	2.57643e-05	0.00380275	top hit
DSG3	4.73603	1.72708	29.1354	3.14347e-07	4.7699e-05	top hit			MMP9	2.55826	7.02427	27.4174	6.50457e-07	9.10536e-05	top hit			NMNAT2	2.1165	1.50232	18.9734	2.68467e-05	0.00380275	top hit
MYOM3	2.9903	1.98941	28.8699	3.51512e-07	5.17932e-05	top hit			MIR369	2.06622	-3.72762	27.356	6.67683e-07	9.15998e-05	top hit			DIRC1	2.71956	-1.40341	19.0195	2.62877e-05	0.00380275	top hit
WDR38	4.11708	-0.0868481	28.7894	3.63644e-07	5.31453e-05	top hit			COX7B2	-3.82974	-3.02108	27.3129	6.80054e-07	9.18763e-05	top hit			GJB3	2.53762	-0.0935365	19.1282	2.50164e-05	0.00380275	top hit
DPEP1	-2.96496	2.81527	28.7289	3.73044e-07	5.34172e-05	top hit			CHD5	2.21633	2.46189	27.1745	7.21406e-07	9.3971e-05	top hit			OR2L13	-2.8625	-1.57612	19.0174	2.63131e-05	0.00380275	top hit
CSRP3	5.9231	1.7969	28.7015	3.77391e-07	5.34172e-05	top hit			SLC44A4	-3.1562	1.97856	26.976	7.85248e-07	0.000101551	top hit			KIF25-AS1	3.35291	-1.34199	19.1078	2.52509e-05	0.00380275	top hit
TTC29	4.40196	-0.601529	28.4957	4.11644e-07	5.49638e-05	top hit			GLI1	2.51693	4.30682	26.7895	8.50451e-07	0.000106165	top hit			PRSS3P2	-3.76309	2.04499	18.8855	2.79462e-05	0.00389427	top hit
MAP3K19	3.01482	-0.0115498	28.5261	4.06389e-07	5.49638e-05	top hit			FAM133A	-2.84395	-0.211412	26.7912	8.49829e-07	0.000106165	top hit			LRRTM4	3.41931	-0.352029	18.6743	3.07794e-05	0.00419159	top hit
PRSS1	-4.0268	2.45056	28.5015	4.10642e-07	5.49638e-05	top hit			HHIPL2	2.07716	1.92154	26.6636	8.97576e-07	0.000110512	top hit			SOSTDC1	4.0696	2.52018	18.6305	3.14028e-05	0.00424434	top hit
BEST3	2.94348	-0.604578	28.4187	4.25259e-07	5.53946e-05	top hit			DYNLRB2	-2.25488	0.22446	26.6697	8.95233e-07	0.000110512	top hit			DEFB136	-2.44129	-3.53557	18.461	3.39382e-05	0.00438902	top hit
TNNT3	4.81446	5.00467	28.4193	4.25153e-07	5.53946e-05	top hit			CAPSL	-4.13459	-0.325155	26.6289	9.10995e-07	0.000111181	top hit			ZNF99	-2.90176	0.181049	18.4614	3.39326e-05	0.00438902	top hit
FAM216B	4.29506	-0.0919957	28.0648	4.93995e-07	6.20982e-05	top hit			SNORD114-21	2.36168	-3.66997	26.6177	9.15377e-07	0.000111181	top hit			GFAP	-2.00011	-1.70052	18.3771	3.5271e-05	0.00449668	top hit
TCERG1L	-2.18386	2.04792	27.9174	5.25874e-07	6.52779e-05	top hit			SGCA	-3.17826	2.08255	26.4461	9.85297e-07	0.000117296	top hit			IGF2	2.66861	4.72092	18.2822	3.6842e-05	0.00466389	top hit
CHRNG	3.83123	0.844899	27.9144	5.26552e-07	6.52779e-05	top hit			NEB	-2.54288	5.39238	26.3936	1.00774e-06	0.000119178	top hit			MIR561	-2.38503	-3.62382	18.2025	3.82157e-05	0.00477059	top hit
TRIM55	3.8151	-0.108969	27.8572	5.39496e-07	6.64245e-05	top hit			C11orf88	-3.17507	0.316539	26.3014	1.04844e-06	0.000122381	top hit			CPA2	-2.19223	-0.365489	18.1198	3.96967e-05	0.00492041	top hit
DRC1	3.25701	0.772145	27.7384	5.67397e-07	6.89499e-05	top hit			TTC29	-3.99457	-0.601529	26.2221	1.08482e-06	0.000124249	top hit			RFPL4B	2.89547	-0.790655	18.0844	4.03481e-05	0.00492246	top hit
CXADRP3	3.61183	-1.45213	27.7373	5.67678e-07	6.89499e-05	top hit			C10orf90	2.67397	-2.15222	26.2213	1.08518e-06	0.000124249	top hit			IL1RAPL2	2.80132	-1.22478	17.8738	4.44579e-05	0.00529255	top hit
BCAS1	3.43177	0.537808	27.6572	5.87332e-07	7.08583e-05	top hit			TMEM132D	3.1039	0.762219	26.1444	1.12163e-06	0.000127611	top hit			LCN2	-2.99992	3.89519	17.6219	4.99398e-05	0.0057546	top hit
SGCA	3.36046	2.08255	27.5202	6.22592e-07	7.32176e-05	top hit			SOSTDC1	3.8389	2.52018	26.066	1.16013e-06	0.00013116	top hit			SULT1C2	2.41614	0.623018	17.603	5.03783e-05	0.00576816	top hit
HHLA2	3.71019	-1.42783	27.5318	6.19513e-07	7.32176e-05	top hit			SNORD114-20	2.57883	-3.53161	26.0293	1.17859e-06	0.000132415	top hit			HIF3A	2.46546	1.60397	17.5452	5.1742e-05	0.00584977	top hit
CLDN18	2.0392	1.40122	27.4072	6.53264e-07	7.57004e-05	top hit			CHIT1	3.50519	4.97132	25.9579	1.21539e-06	0.000135701	top hit			SERPINB2	-3.2065	3.43318	17.2583	5.90953e-05	0.00614044	top hit
LCN2	-3.15341	3.89519	27.394	6.56946e-07	7.57004e-05	top hit			SEC14L4	-2.26687	-0.263406	25.8737	1.26031e-06	0.000138142	top hit			GH1	2.46591	-2.22898	17.1561	6.19634e-05	0.00618038	top hit
HPD	-2.07289	1.78147	27.4127	6.51754e-07	7.57004e-05	top hit			C2CD4A	-2.83693	-0.22917	25.8902	1.25139e-06	0.000138142	top hit			PVALB	2.25419	0.329835	17.073	6.44019e-05	0.00629179	top hit
MYH1	5.77625	4.98697	27.1375	7.32918e-07	8.18319e-05	top hit			UGT2A2	-3.38769	-2.19526	25.8775	1.25826e-06	0.000138142	top hit			SYCE1	-2.25355	0.929097	17.0244	6.58722e-05	0.00640064	top hit
ECT2L	2.89253	0.442397	27.0574	7.58401e-07	8.41545e-05	top hit			IGLON5	2.39811	0.471871	25.8206	1.28949e-06	0.000140484	top hit			EPGN	2.8057	2.40791	16.9469	6.82901e-05	0.00649515	top hit
MAGEA11	5.11389	-0.880082	26.7405	8.68483e-07	9.29277e-05	top hit			LDB3	-2.53731	1.70971	25.7503	1.32919e-06	0.000142223	top hit			SHISA6	-2.34077	-0.149327	16.9028	6.97027e-05	0.00658208	top hit
KRT23	2.73113	-1.18081	26.5764	9.31745e-07	9.79477e-05	top hit			TMC5	-2.83463	2.00838	25.6426	1.39244e-06	0.000148109	top hit			CLLU1OS	2.91733	-2.49856	16.8956	6.99365e-05	0.00658208	top hit
PHYHIP	-2.00799	3.95669	26.2491	1.07228e-06	0.000110778	top hit			HCAR1	-2.5402	0.581498	25.5096	1.47479e-06	0.000155946	top hit			ABCA12	2.25846	2.49316	16.7899	7.34658e-05	0.00680188	top hit
MYH3	2.55253	5.40027	26.0931	1.14668e-06	0.000116456	top hit			GABBR2	3.05556	-0.10579	25.4031	1.5443e-06	0.000162341	top hit			MCF2	2.34719	3.19481	16.6513	7.83667e-05	0.00690549	top hit
CAPSL	4.21561	-0.325155	26.0232	1.18172e-06	0.000119244	top hit			SLC38A4	-2.32679	0.500404	25.3861	1.55571e-06	0.000162589	top hit			FAT3	2.01121	2.82834	16.6562	7.81884e-05	0.00690549	top hit
43534	2.4076	-0.208217	26.012	1.1874e-06	0.000119244	top hit			DPYS	-2.92731	1.81792	25.235	1.66085e-06	0.000170901	top hit			LRFN5	2.03543	0.747208	16.731	7.55088e-05	0.00690549	top hit
DES	3.34244	4.8002	25.8245	1.28734e-06	0.000128562	top hit			OR5P2	-2.91257	-3.32291	25.231	1.66376e-06	0.000170901	top hit			MYL1	4.98552	3.88076	16.6819	7.72566e-05	0.00690549	top hit
LYPD5	-2.03173	2.11962	25.5835	1.42845e-06	0.000138799	top hit			CLDN16	-2.18701	-0.819038	25.2132	1.67661e-06	0.000171242	top hit			MIR578	-2.05117	-3.87291	34.5756	7.78875e-05	0.00690549	top hit
MYOT	2.86636	0.933566	25.4859	1.48996e-06	0.000143998	top hit			C6orf222	-3.96411	0.879487	25.1265	1.74085e-06	0.000175807	top hit			SALL3	-4.35393	0.355059	16.6883	7.70274e-05	0.00690549	top hit
GABBR2	-3.08018	-0.10579	25.4732	1.49816e-06	0.000144016	top hit			DRC1	-2.96959	0.772145	25.0959	1.76412e-06	0.000177161	top hit			PRSS2	-3.55125	2.29567	16.6754	7.74921e-05	0.00690549	top hit
CALY	-2.92571	2.28715	25.4565	1.50904e-06	0.00014429	top hit			CHRNA4	3.032	-0.0906413	25.0584	1.79299e-06	0.000178071	top hit			MIR1261	3.01484	-2.36799	16.3352	9.08361e-05	0.00749023	top hit
CLDN4	2.45028	0.891808	25.263	1.64087e-06	0.000155243	top hit			TLL2	2.121	0.952195	24.9473	1.88158e-06	0.000180281	top hit			DNASE2B	2.25422	-1.57374	16.3114	9.1857e-05	0.00751251	top hit
RIPPLY2	2.89958	-2.4989	24.9911	1.84614e-06	0.000171949	top hit			PLP1	2.9258	0.013053	24.9563	1.87425e-06	0.000180281	top hit			MIR3972	2.02809	-3.73888	16.1845	9.74795e-05	0.0077535	top hit
AGTR1	3.31559	4.97609	24.879	1.93823e-06	0.000179596	top hit			ZBBX	-3.21949	0.650716	24.9337	1.89275e-06	0.000180281	top hit			LINC00284	-2.15724	-0.604199	16.0555	0.000103559	0.00817586	top hit
PIP	4.22948	-1.70341	24.8113	1.99611e-06	0.00018401	top hit			UGT2A1	-3.35265	-1.7691	24.9304	1.89548e-06	0.000180281	top hit			EDAR	2.3084	-0.142042	15.986	0.000106989	0.00828976	top hit
GLI1	-2.44203	4.30682	24.7796	2.02381e-06	0.000185612	top hit			NWD1	-3.32273	0.591616	24.9941	1.84377e-06	0.000180281	top hit			PLP1	2.81897	0.013053	15.7284	0.000120765	0.0089582	top hit
SULT2B1	2.27788	-0.603743	24.6279	2.16185e-06	0.000194276	top hit			LINC00605	-2.22458	-0.0819148	24.8423	1.96935e-06	0.000185346	top hit			ZNF729	-3.44512	1.07189	15.6845	0.000123286	0.00904567	top hit
ATP13A4	2.91117	0.732487	24.6036	2.18486e-06	0.000194276	top hit			NKAIN1	2.0729	-1.2953	24.5683	2.21862e-06	0.000205577	top hit			CD177	-2.38385	1.50398	15.6101	0.000127683	0.00913745	top hit
LPAR3	2.76281	-1.52409	24.5762	2.21099e-06	0.000194276	top hit			RSPH4A	-2.05845	1.23527	24.5295	2.25644e-06	0.000208009	top hit			PSG4	3.94	1.70997	15.6032	0.000128095	0.00913745	top hit
FZD10-AS1	-2.08364	1.16672	24.5956	2.1924e-06	0.000194276	top hit			VWA3B	-3.75435	0.877371	24.3314	2.45998e-06	0.000223336	top hit			HP	-3.03013	8.28379	15.6166	0.000127293	0.00913745	top hit
MIR4269	-2.24259	-2.66215	24.531	2.255e-06	0.000196776	top hit			ATCAY	3.16854	0.615017	24.2524	2.5463e-06	0.000230012	top hit			ALX1	-2.78301	-1.52796	15.3818	0.0001422	0.00968256	top hit
PAGE2	4.28449	-0.160242	24.5051	2.28054e-06	0.000197799	top hit			DNAAF1	-2.66821	2.11033	24.1898	2.61679e-06	0.000235197	top hit			EPYC	-3.12163	5.67247	15.3292	0.000145778	0.00985152	top hit
UGT2A2	3.31798	-2.19526	24.4641	2.32168e-06	0.000197799	top hit			PCDH10	2.33673	3.27157	24.0863	2.73789e-06	0.00024449	top hit			RXFP2	3.64595	0.335647	15.3115	0.000147006	0.00989733	top hit
CCL23	-2.01739	0.245429	24.4532	2.33274e-06	0.000197799	top hit			PTCHD3	-3.47774	-1.43778	24.0784	2.74738e-06	0.00024449	top hit			DUOXA2	-2.32094	2.65459	15.012	0.000169399	0.0109537	top hit
FOXJ1	4.07395	1.28689	24.4293	2.35722e-06	0.000198936	top hit			BCAS1	-3.05142	0.537808	24.0025	2.84004e-06	0.000247828	top hit			MATN4	2.09841	0.577559	14.9952	0.000170757	0.0109626	top hit
FSTL5	4.21361	-0.511647	24.2576	2.54055e-06	0.000210088	top hit			CPB2	-2.705	-1.40225	23.9168	2.94865e-06	0.000253612	top hit			ANKRD30B	2.55939	1.6245	14.95	0.000174456	0.0111206	top hit
WDR49	2.45745	-0.767765	24.2192	2.58348e-06	0.000210088	top hit			TMC2	-2.19676	-0.39252	23.9291	2.93279e-06	0.000253612	top hit			HPR	-2.56296	3.07185	14.874	0.000180861	0.0114477	top hit
TRDN	4.73221	2.1378	24.204	2.60069e-06	0.000210088	top hit			COL17A1	-3.36388	4.49222	23.8091	3.09103e-06	0.000264592	top hit			C11orf87	2.14488	0.407976	14.8097	0.000186468	0.0115187	top hit
UGT2A1	3.34716	-1.7691	24.1624	2.64834e-06	0.000211585	top hit			ERN2	-2.86664	-1.58471	23.7854	3.12322e-06	0.00026593	top hit			KRT14	3.03441	6.22158	14.7762	0.000189458	0.0115448	top hit
SLN	4.33071	0.68562	24.1429	2.67103e-06	0.000212453	top hit			PIP	-3.95852	-1.70341	23.7232	3.20954e-06	0.000269601	top hit			PAH	-2.93085	0.157875	14.7563	0.000191262	0.0116153	top hit
CPA2	-2.15262	-0.365489	24.0939	2.7288e-06	0.000216092	top hit			LRRIQ1	-2.49549	1.78158	23.5802	3.41742e-06	0.000284405	top hit			SERPINB13	-2.75127	-1.65077	14.7443	0.000192356	0.0116424	top hit
CA3	2.72047	3.36588	24.0491	2.78283e-06	0.000219404	top hit			ARMC4	-2.03687	2.34187	23.5634	3.44271e-06	0.00028519	top hit			C10orf90	2.38942	-2.15222	14.7254	0.000194097	0.0117084	top hit
CLDN10	2.72267	-0.285847	23.8944	2.97771e-06	0.000228749	top hit			CSN3	-4.03304	-1.27655	23.5445	3.47139e-06	0.000286246	top hit			PTH2R	-2.19388	1.37265	14.5835	0.000207653	0.0120091	top hit
KRT13	-2.58538	2.57314	23.9041	2.96505e-06	0.000228749	top hit			LYPD2	2.24307	-2.72406	23.4457	3.62524e-06	0.000296215	top hit			DPYS	-2.28226	1.81792	14.4522	0.000221065	0.0124964	top hit
ZBBX	3.22531	0.650716	23.8309	3.06165e-06	0.000231245	top hit			C7orf57	-2.60153	-0.630616	23.3374	3.8021e-06	0.000305791	top hit			LINC00973	2.35505	-1.4212	14.3632	0.000230653	0.0129536	top hit
COL6A5	-2.68574	2.26681	23.8371	3.05333e-06	0.000231245	top hit			C2orf40	-2.54832	1.74832	23.3182	3.83436e-06	0.00030634	top hit			INS-IGF2	2.29507	8.48363	14.2726	0.000240849	0.0131665	top hit
DUSP13	3.89946	-0.906727	23.7626	3.15467e-06	0.000235304	top hit			AK7	-2.03672	1.47363	23.2245	3.99573e-06	0.000317819	top hit			MROH2A	3.31558	4.01769	14.2749	0.000240587	0.0131665	top hit
TUBA4B	2.65065	-0.177498	23.7484	3.17434e-06	0.000235793	top hit			C1orf189	-2.30658	-2.08447	23.1156	4.19191e-06	0.000325468	top hit			MMP9	2.19561	7.02427	14.2056	0.000248687	0.0132652	top hit
PON3	2.04134	0.979402	23.7364	3.19106e-06	0.00023606	top hit			43534	-2.18733	-0.208217	23.111	4.20052e-06	0.000325468	top hit			COX7B2	-2.77523	-3.02108	14.2164	0.000247413	0.0132652	top hit
GRM4	-2.07801	-0.0181905	23.7201	3.2139e-06	0.000236775	top hit			FOXL1	2.32507	0.49043	22.9639	4.48184e-06	0.000341916	top hit			GABRA4	3.75178	2.2697	14.1602	0.000254157	0.013469	top hit
KCNS2	2.63654	-0.533713	23.5895	3.40346e-06	0.000246846	top hit			CHRNA1	-3.96421	3.33179	22.8789	4.6532e-06	0.000349983	top hit			FAM153B	-2.09063	1.37668	14.1621	0.000253922	0.013469	top hit
XIRP1	3.52566	3.26559	23.5881	3.40552e-06	0.000246846	top hit			LPAR3	-2.56532	-1.52409	22.8649	4.68206e-06	0.000350686	top hit			SPRR2B	-2.66871	-0.565369	14.0883	0.000263052	0.0137061	top hit
ATP1A2	3.11582	1.74228	23.2916	3.87936e-06	0.000276728	top hit			MROH9	-2.76968	-1.11136	22.7614	4.90109e-06	0.000362559	top hit			TPSB2	2.11583	1.60546	14.0104	0.000273044	0.0140637	top hit
MROH2A	4.30228	4.01769	23.2978	3.86886e-06	0.000276728	top hit			CDHR3	-2.68467	2.44578	22.6198	5.21771e-06	0.000375878	top hit			MSMB	2.72874	-1.77922	13.9862	0.000276238	0.0141876	top hit
AGT	-2.46935	2.56869	23.2354	3.9766e-06	0.000282543	top hit			DSG3	-3.86801	1.72708	22.6381	5.1756e-06	0.000375878	top hit			HS3ST2	2.01586	0.435492	13.9344	0.000283178	0.0144204	top hit
LAMB4	2.12245	0.760063	23.2011	4.03708e-06	0.00028459	top hit			SHISA2	2.56183	1.9495	22.5737	5.32517e-06	0.000379862	top hit			PRODH	2.0566	2.15717	13.9105	0.000286443	0.014515	top hit
CNTNAP4	2.71504	-0.597349	23.1787	4.07712e-06	0.000286255	top hit			CHMP4C	-2.34925	-0.355319	22.5388	5.40796e-06	0.000384243	top hit			MMP8	2.52426	-2.04254	13.8853	0.000289926	0.014515	top hit
CDHR3	2.7972	2.44578	23.1141	4.19464e-06	0.000287797	top hit			LY6K	-2.73135	1.88719	22.4031	5.74307e-06	0.000404853	top hit			IFNL2	-2.11601	-3.40294	13.8011	0.000301884	0.0146489	top hit
GGTLC1	3.9362	-2.01371	23.1182	4.18718e-06	0.000287797	top hit			MORN5	-3.38218	-0.818394	22.3874	5.78322e-06	0.00040609	top hit			REG1A	-3.68224	4.68583	13.7567	0.0003084	0.0147835	top hit
NLRP4	-3.0586	-0.0408544	23.0319	4.34945e-06	0.000293931	top hit			ANKRD30A	-3.52839	0.947096	22.1198	6.51223e-06	0.00044852	top hit			PADI3	2.90955	0.896492	13.7573	0.000308316	0.0147835	top hit
PSCA	2.3956	0.461506	23.0344	4.34466e-06	0.000293931	top hit			CLDN10	-2.51201	-0.285847	21.8829	7.23565e-06	0.000490823	top hit			POU6F2	2.8484	-0.966298	13.7124	0.000315029	0.0149349	top hit
DUSP27	2.96935	0.559955	23.0411	4.33195e-06	0.000293931	top hit			MRGPRX3	2.50639	-2.66706	21.8485	7.34705e-06	0.000496506	top hit			DDX25	-2.17281	1.44287	13.7079	0.000315714	0.0149349	top hit
MYH8	4.57139	3.35583	22.9969	4.41714e-06	0.000295177	top hit			PTH2R	-2.56122	1.37265	21.7752	7.59103e-06	0.000511073	top hit			FAM153A	-2.13714	0.676943	13.659	0.00032323	0.0152104	top hit
CPB2	2.68797	-1.40225	22.8748	4.66155e-06	0.000301424	top hit			TRIM55	-3.15423	-0.108969	21.7323	7.73732e-06	0.000517693	top hit			NOL4	2.4555	-2.32862	13.6271	0.000328234	0.0153256	top hit
SUSD4	-2.09152	3.89611	22.8751	4.66102e-06	0.000301424	top hit			SNORD114-13	2.16251	-3.50589	21.6942	7.87009e-06	0.000523973	top hit			PRSS35	2.10777	1.69542	13.5146	0.000346497	0.0158894	top hit
PTPRZ1	2.86389	2.66535	22.84	4.73381e-06	0.000303911	top hit			PSCA	-2.24925	0.461506	21.6694	7.95762e-06	0.000527846	top hit			SYT4	-3.19383	4.76593	13.3388	0.00037716	0.0168935	top hit
WFDC6	3.7522	-1.52317	22.5737	5.32519e-06	0.000334705	top hit			SST	-3.81681	-1.44904	21.5809	8.27765e-06	0.000545052	top hit			LINC00844	-2.1306	-2.32353	13.3361	0.000377659	0.0168935	top hit
BPI	-2.19804	-0.869439	22.5265	5.43757e-06	0.00033773	top hit			SERPINB2	-3.46547	3.43318	21.5553	8.37289e-06	0.00054931	top hit			CKM	3.62967	4.30461	13.2867	0.000386769	0.0172093	top hit
SMPX	3.59036	0.583278	22.4363	5.6591e-06	0.000346014	top hit			SHD	-2.95827	0.419686	21.5149	8.52539e-06	0.000557281	top hit			IGFL1	2.5744	-2.49367	13.2517	0.000393367	0.0174597	top hit
GPR78	3.85354	0.573193	22.3496	5.88093e-06	0.000354409	top hit			CD164L2	-3.49413	-1.36879	21.4247	8.87588e-06	0.000569832	top hit			ANKRD26P1	-2.47842	-0.44971	13.2338	0.000396775	0.0174814	top hit
NWD1	3.19209	0.591616	22.3527	5.87284e-06	0.000354409	top hit			GCK	-2.4373	-2.02273	21.4059	8.95047e-06	0.000572575	top hit			LY6G6D	-2.52596	-2.23113	13.1816	0.000406932	0.0178057	top hit
SPANXC	3.6745	-2.43066	22.3536	5.8704e-06	0.000354409	top hit			GADL1	-3.10076	-0.501064	21.3671	9.10734e-06	0.000574433	top hit			KCNK3	2.38623	-0.202534	12.9902	0.000446434	0.0189296	top hit
SLC44A4	2.89903	1.97856	22.3099	5.98514e-06	0.000358629	top hit			LIPH	-2.909	0.851042	21.3677	9.1047e-06	0.000574433	top hit			MYOM3	2.0147	1.98941	12.9611	0.000452777	0.0190612	top hit
RSPH4A	2.0009	1.23527	22.2914	6.03447e-06	0.000360384	top hit			CHRNG	-3.13432	0.844899	21.3348	9.23963e-06	0.00058074	top hit			BTNL8	-2.09113	2.17321	12.8711	0.00047298	0.0195455	top hit
TMEM132B	-2.26753	2.38475	22.2668	6.10085e-06	0.000363142	top hit			RSPH1	-2.09276	2.01846	21.2902	9.42593e-06	0.000586299	top hit			CHIT1	2.95569	4.97132	12.8166	0.000485668	0.0197074	top hit
DNAH12	2.31172	1.3621	22.2546	6.13387e-06	0.000363902	top hit			PCSK1	2.74389	3.31015	21.1869	9.87166e-06	0.000611906	top hit			EPB42	-2.53728	1.94477	12.6404	0.000529107	0.0206766	top hit
SST	3.98486	-1.44904	22.2072	6.26438e-06	0.000370423	top hit			SORCS3	3.03492	0.214882	21.1466	1.00513e-05	0.000620902	top hit			ZNF728	-2.23628	0.582957	12.3889	0.000598078	0.0225389	top hit
SLC7A11-AS1	2.53546	1.10243	22.1513	6.42159e-06	0.000378474	top hit			CLDN4	-2.14999	0.891808	21.0898	1.03104e-05	0.000634722	top hit			CSRP3	3.58125	1.7969	12.0589	0.000702839	0.024773	top hit
SNORD15B	-2.27737	1.12043	22.1177	6.51832e-06	0.000382919	top hit			ZMAT4	2.79084	-1.50947	20.9881	1.07912e-05	0.000656296	top hit			SPATA22	2.00639	-2.2061	12.0388	0.000709802	0.0247744	top hit
SLC14A1	-2.62442	2.2916	22.1091	6.54309e-06	0.000383122	top hit			DCC	2.06581	-0.430193	20.9998	1.07347e-05	0.000656296	top hit			MAGEA12	3.76526	-0.308729	12.0334	0.00071166	0.0247744	top hit
PENK	-2.63546	1.18509	22.0923	6.59227e-06	0.000384749	top hit			IGFL1	2.685	-2.49367	20.9818	1.08219e-05	0.000656296	top hit			OR5P2	-2.04932	-3.32291	11.9967	0.000724601	0.0249325	top hit
TNFRSF11B	2.07351	5.41258	22.0728	6.64969e-06	0.000386844	top hit			SPRR2G	-2.95687	-0.557996	20.8472	1.14956e-05	0.000681995	top hit			CGA	2.77132	-2.16041	11.9757	0.000732114	0.0250655	top hit
MAP7D2	2.40571	0.293095	21.9568	7.00152e-06	0.000402106	top hit			MYF6	-3.38802	0.195846	20.7499	1.20092e-05	0.000710125	top hit			LINC00479	-2.14704	1.94453	11.9298	0.000748758	0.0252826	top hit
ARL14	2.83741	0.838827	21.9223	7.10992e-06	0.000407032	top hit			ELMOD1	-2.54517	-0.867308	20.5198	1.33184e-05	0.000779842	top hit			PRSS1	-2.99404	2.45056	11.8382	0.000783213	0.0260558	top hit
EFCAB1	2.78862	1.25115	21.821	7.43767e-06	0.000424046	top hit			AQP10	-2.49041	-2.15678	20.4858	1.3524e-05	0.000789312	top hit			PDE11A	2.0967	1.54193	11.7969	0.00079926	0.0263624	top hit
SLC25A48	-2.59575	-1.52721	21.6251	8.11618e-06	0.000457356	top hit			C11orf16	-2.34998	0.061034	20.4308	1.38634e-05	0.000800552	top hit			NMRK2	2.32749	-0.66515	11.718	0.000830886	0.0267636	top hit
MYL2	4.71438	1.6923	21.5237	8.49177e-06	0.000475539	top hit			CEACAM22P	-2.66051	-0.945277	20.4246	1.39022e-05	0.000800552	top hit			MMP3	2.27923	3.03917	11.711	0.000833756	0.0267636	top hit
CDA	2.04879	1.38116	21.3711	9.09089e-06	0.000498225	top hit			SCGB3A1	-3.52319	2.92428	20.3506	1.43736e-05	0.000817657	top hit			KLK4	2.14147	-0.884429	11.5347	0.000909412	0.0280886	top hit
RGS8	2.68087	-2.21527	21.3143	9.32463e-06	0.000509482	top hit			GUCY2F	2.74304	-0.785312	20.3197	1.45756e-05	0.000823933	top hit			FSTL5	2.79502	-0.511647	11.0894	0.00113348	0.0314303	top hit
NRG1	2.10681	2.16335	21.2559	9.5713e-06	0.000518234	top hit			SLC25A48	2.48909	-1.52721	20.3066	1.46619e-05	0.000826214	top hit			R3HDML	2.20759	-1.79151	11.0624	0.00114879	0.0315278	top hit
ASB4	2.61488	-2.40324	21.1738	9.92996e-06	0.000534434	top hit			MYH2	-4.4102	5.10857	20.2726	1.48882e-05	0.000833741	top hit			MYH1	3.36495	4.98697	11.0113	0.00117829	0.031899	top hit
EPGN	3.02812	2.40791	21.0746	1.0381e-05	0.000548847	top hit			ZNF729	-3.81528	1.07189	20.2761	1.48652e-05	0.000833741	top hit			NLRP11	-2.00405	-0.693085	10.9586	0.00120949	0.0324496	top hit
LTF	3.04146	4.60267	21.023	1.06236e-05	0.00056003	top hit			CNTN6	-2.05846	1.00356	20.2369	1.51302e-05	0.000841906	top hit			CTNNA2	-2.23293	0.768797	10.9423	0.00121937	0.0326182	top hit
TPTE	3.69986	-0.540229	20.992	1.07725e-05	0.000564567	top hit			INA	-2.55529	-1.42244	20.2304	1.51745e-05	0.000841906	top hit			GLP2R	-2.00101	1.59144	10.9008	0.00124476	0.0331003	top hit
ERBB4	2.07365	1.00188	20.9544	1.09559e-05	0.00057085	top hit			MIR936	-3.12851	-0.45617	20.1886	1.54635e-05	0.000855298	top hit			MAGEA11	3.13611	-0.880082	10.7101	0.00136876	0.0353271	top hit
CLDN16	2.01425	-0.819038	20.8449	1.15077e-05	0.000592731	top hit			FAM92B	-2.85228	0.399887	20.1554	1.56972e-05	0.000865558	top hit			MRGPRX3	2.07603	-2.66706	10.6312	0.00142371	0.0362266	top hit
MSMB	3.24998	-1.77922	20.815	1.16629e-05	0.000595605	top hit			TCTE1	-2.3294	-0.944007	20.0357	1.65696e-05	0.000905335	top hit			RSPO2	2.56087	0.67518	10.5673	0.00146986	0.0370747	top hit
PON1	2.00083	-1.5601	20.7586	1.19624e-05	0.000605939	top hit			MUC4	-2.66492	1.8438	20.0104	1.67608e-05	0.000910251	top hit			ASTN1	-2.06071	1.93854	10.5507	0.00148206	0.0372609	top hit
IFNL2	-2.22427	-3.40294	20.7679	1.19125e-05	0.000605939	top hit			MYOZ2	-2.03813	-0.279569	19.9697	1.70722e-05	0.000924367	top hit			PAGE5	3.36056	0.483792	10.5053	0.00151607	0.0375513	top hit
DNAH5	2.02397	2.85912	20.7132	1.22091e-05	0.000613046	top hit			CDHR4	-2.22705	1.35306	19.9565	1.71741e-05	0.000925524	top hit			KERA	2.38849	2.27484	10.4374	0.00156841	0.0380996	top hit
SERPINI2	2.57429	-1.10469	20.6437	1.25966e-05	0.000627249	top hit			LINC00973	2.30451	-1.4212	19.9536	1.71965e-05	0.000925524	top hit			ANGPTL7	2.19487	1.48852	10.3678	0.00162405	0.0391223	top hit
CD177	-2.32179	1.50398	20.548	1.31509e-05	0.000645902	top hit			TEKT4	-2.87487	-1.15014	19.8513	1.80116e-05	0.00096362	top hit			LY6D	2.35198	-1.23271	10.3125	0.00166969	0.0396155	top hit
MROH9	2.6721	-1.11136	20.4919	1.3487e-05	0.000657024	top hit			ANKRD18B	-3.20024	-2.17803	19.8086	1.8364e-05	0.000976659	top hit			CXCL5	2.1265	-0.143533	10.289	0.00168942	0.0398543	top hit
TSPAN19	3.58896	-0.444377	20.3138	1.4614e-05	0.000700538	top hit			SPANXC	-3.33253	-2.43066	19.7656	1.87249e-05	0.000989998	top hit			TOX3	-2.57341	-1.30444	10.0585	0.00189679	0.0426743	top hit
IL26	3.48913	0.0288337	20.2313	1.51688e-05	0.000720202	top hit			TMEM155	2.06212	-0.0471144	19.7404	1.89402e-05	0.000995522	top hit			ADH1B	-2.2291	7.85993	10.0506	0.00190433	0.0427902	top hit
OTOR	-2.69528	-2.62745	20.2374	1.5127e-05	0.000720202	top hit			HHLA2	-2.90586	-1.42783	19.7035	1.92592e-05	0.00100182	top hit			MB	3.3251	3.66752	9.88358	0.0020714	0.0450248	top hit
DDN	2.37281	-0.0219847	20.1706	1.55901e-05	0.00073097	top hit			OR51E2	-2.47843	-0.44197	19.7091	1.9211e-05	0.00100182	top hit			PTPRT	-2.04202	0.849792	9.7879	0.00217384	0.0463021	top hit
ATP13A5	2.97046	-1.55764	20.1671	1.56148e-05	0.00073097	top hit			CLDN6	2.38527	0.0674984	19.6825	1.9444e-05	0.00100438	top hit			MYBPC2	2.68505	3.36854	9.74141	0.00222549	0.0467353	top hit
DNAAF1	2.46154	2.11033	20.13	1.58786e-05	0.000741386	top hit			MPPED1	2.43758	-2.02577	19.6596	1.96473e-05	0.00101198	top hit			C4BPA	-2.73205	7.67886	9.72348	0.00224575	0.0467682	top hit
PIGR	3.40944	1.51678	20.0902	1.61667e-05	0.00074516	top hit			SNORD17	2.16281	1.93281	19.647	1.97597e-05	0.00101486	top hit			FGG	2.74456	3.03758	9.66181	0.00231687	0.0474892	top hit
RGS4	2.05714	4.84272	20.0534	1.64379e-05	0.000751875	top hit			HSPB3	-2.73484	0.751827	19.5564	2.05893e-05	0.00103673	top hit			FOXD3	-2.28712	-1.50797	9.51611	0.00249427	0.0495031	top hit
LINC00689	-2.2536	2.10918	19.8793	1.7785e-05	0.000799257	top hit			OTOS	2.17689	-3.57976	19.47	2.14126e-05	0.00106624	top hit			ATCAY	2.32433	0.615017	9.4872	0.00253109	0.0495601	top hit
VWA3B	3.37718	0.877371	19.6018	2.01692e-05	0.000890459	top hit			VSIG2	-2.14711	1.85529	19.4167	2.19384e-05	0.00107089	top hit			CPNE6	2.0747	-2.21447	9.46061	0.00256545	0.0499097	top hit
RXFP2	4.05432	0.335647	19.5605	2.0551e-05	0.000898843	top hit			AGMO	-2.16895	0.640922	19.4532	2.15774e-05	0.00107089	top hit
THBS4	3.15882	6.39259	19.508	2.10464e-05	0.000913839	top hit			NECAB1	-2.15532	-0.00968835	19.2006	2.42046e-05	0.00115106	top hit
JRKL-AS1	3.14794	-2.80798	19.494	2.11804e-05	0.000917444	top hit			RGS8	-2.44514	-2.21527	19.1828	2.44022e-05	0.00115608	top hit
DEFB136	-2.09201	-3.53557	19.3282	2.28396e-05	0.000966033	top hit			SUN3	-2.20358	-1.4416	19.1795	2.44386e-05	0.00115608	top hit
CSN3	3.6557	-1.27655	19.3124	2.30039e-05	0.000968425	top hit			MYL2	-4.20731	1.6923	19.1599	2.46584e-05	0.00116036	top hit
RAET1G	-2.07811	4.67635	19.3163	2.29634e-05	0.000968425	top hit			COL9A3	2.0729	4.94643	19.118	2.51331e-05	0.00117654	top hit
PLEKHS1	3.17457	0.630538	19.2531	2.36335e-05	0.000986157	top hit			TH	2.1078	0.272799	18.9699	2.689e-05	0.00122996	top hit
FAM133A	2.39265	-0.211412	19.2325	2.3856e-05	0.000992674	top hit			MIR200B	-2.05714	-3.67888	18.9089	2.76494e-05	0.00126149	top hit
DDIT4L	2.00194	1.96302	19.1573	2.46869e-05	0.00102016	top hit			ATP10B	-2.14739	0.308525	18.8658	2.81994e-05	0.00127365	top hit
C3orf79	-2.34748	-2.33765	19.1617	2.46375e-05	0.00102016	top hit			C6orf118	-2.24248	0.328723	18.8338	2.86147e-05	0.00128373	top hit
SCN1A	2.67807	-1.03108	19.1157	2.51597e-05	0.00103023	top hit			PCDH19	2.01259	0.261265	18.7032	3.0375e-05	0.00134488	top hit
SHD	2.82347	0.419686	19.0411	2.60301e-05	0.00105625	top hit			MAGEA12	-3.72319	-0.308729	18.6679	3.08703e-05	0.00136345	top hit
RPL3L	3.17849	-1.38555	18.8578	2.83022e-05	0.00112062	top hit			GRIA2	-3.0609	0.987174	18.6524	3.10891e-05	0.0013664	top hit
SFTPC	4.80395	6.01291	18.8188	2.88109e-05	0.00112833	top hit			RBM46	-2.44791	-1.02356	18.5961	3.19014e-05	0.00139189	top hit
CEACAM22P	2.59196	-0.945277	18.7157	3.02014e-05	0.00117004	top hit			SFRP5	2.58451	3.8308	18.5555	3.25006e-05	0.00140778	top hit
CD164L2	3.24864	-1.36879	18.6836	3.06483e-05	0.0011848	top hit			RNF128	-2.30914	2.78533	18.5294	3.28917e-05	0.00141789	top hit
SLC26A4-AS1	-2.32517	2.21755	18.6469	3.11674e-05	0.00119715	top hit			CD5L	2.71442	-0.266597	18.4801	3.36435e-05	0.00143236	top hit
LCN1	-2.33374	-1.5319	18.4552	3.40286e-05	0.00127928	top hit			FAM71E2	-2.20182	-0.350246	18.4544	3.40414e-05	0.00143875	top hit
MORN5	3.09343	-0.818394	18.4514	3.40886e-05	0.00127928	top hit			SNORD15B	2.04627	1.12043	18.2695	3.70574e-05	0.00152436	top hit
IL1RL1	-2.11436	2.71909	18.3028	3.64945e-05	0.00133883	top hit			PIGR	-3.10879	1.51678	18.1781	3.86464e-05	0.00156534	top hit
SUN3	2.19772	-1.4416	18.3084	3.64013e-05	0.00133883	top hit			KCNIP1	2.11263	1.01206	18.1419	3.92945e-05	0.00158022	top hit
CSAG1	3.66811	-0.556672	18.3062	3.64381e-05	0.00133883	top hit			GCGR	2.2925	-1.59613	18.1275	3.95566e-05	0.00158367	top hit
RDH16	-2.12919	3.92344	18.1836	3.85488e-05	0.00139427	top hit			OR1F1	-2.19276	-3.10303	18.043	4.11242e-05	0.0016319	top hit
CDHR4	2.16441	1.35306	18.1257	3.95888e-05	0.00142046	top hit			MIR663A	-2.56642	-3.15884	18.02	4.15614e-05	0.00164561	top hit
LRRC10B	2.32747	-0.833011	17.9272	4.33765e-05	0.00151995	top hit			AKAP14	-2.85265	-1.07446	18.0019	4.19099e-05	0.00165576	top hit
UGT1A1	3.32075	3.01149	17.8549	4.48463e-05	0.0015503	top hit			TNNI1	-3.73279	3.39161	17.9926	4.20895e-05	0.00165921	top hit
ALPI	-2.775	0.605995	17.778	4.64656e-05	0.00159098	top hit			POU6F2	2.66909	-0.966298	17.8823	4.42843e-05	0.00172306	top hit
PAQR9	2.37578	-2.85177	17.7305	4.7497e-05	0.00161137	top hit			XIRP1	-2.87576	3.26559	17.772	4.6595e-05	0.00179356	top hit
CCL24	-2.18782	-0.575853	17.6725	4.8785e-05	0.00164225	top hit			RNU2-2P	2.70316	3.21276	17.7741	4.65508e-05	0.00179356	top hit
GKN2	3.02247	-1.51067	17.6122	5.01642e-05	0.00167301	top hit			TEX26	-2.05551	-1.97168	17.6891	4.84125e-05	0.00185162	top hit
FBP2	2.47898	-0.87682	17.5606	5.13754e-05	0.00169636	top hit			PRR9	-2.53504	4.55843	17.6123	5.01629e-05	0.00191044	top hit
MIR34C	2.4611	-3.57699	17.5688	5.11807e-05	0.00169636	top hit			ASB4	-2.28403	-2.40324	17.5435	5.17822e-05	0.00195563	top hit
APOBEC2	2.3731	-0.0852717	17.549	5.16509e-05	0.00169984	top hit			MIR34C	-2.40487	-3.57699	17.5292	5.21271e-05	0.00196444	top hit
FAM92B	2.69461	0.399887	17.4902	5.30749e-05	0.00172216	top hit			CST6	2.25685	4.16918	17.5141	5.2492e-05	0.00196975	top hit
ERN2	2.44099	-1.58471	17.4085	5.51202e-05	0.00176691	top hit			TUBA4B	-2.16319	-0.177498	17.5098	5.25969e-05	0.00196975	top hit
SLITRK6	2.69397	4.69016	17.4077	5.51424e-05	0.00176691	top hit			NOL4	2.28758	-2.32862	17.465	5.36975e-05	0.00200113	top hit
WIF1	3.82039	0.806645	17.4035	5.52501e-05	0.00176722	top hit			KCNJ10	2.34889	0.633658	17.4631	5.37451e-05	0.00200113	top hit
STAC2	-2.33734	1.98977	17.3239	5.73244e-05	0.00182061	top hit			C1orf116	-2.75121	0.766883	17.4621	5.3771e-05	0.00200113	top hit
CATSPERD	2.22306	-1.45023	17.2774	5.85732e-05	0.00185	top hit			IRF6	-2.46149	1.5089	17.314	5.75873e-05	0.00207038	top hit
FREM3	-2.27619	-1.12115	17.2092	6.0455e-05	0.00189017	top hit			DEFB1	2.19343	0.735624	17.0187	6.60467e-05	0.00230535	top hit
KCNJ16	-2.68593	0.222963	17.0995	6.36122e-05	0.00196476	top hit			MIR483	2.23367	-3.1026	16.7546	7.46844e-05	0.00251992	top hit
KIF25-AS1	2.99803	-1.34199	17.0876	6.39673e-05	0.00196897	top hit			SLN	-3.30047	0.68562	16.732	7.54745e-05	0.00253121	top hit
ADAMTS20	2.5869	0.781784	17.0693	6.45123e-05	0.00197896	top hit			TMPRSS4	-2.62772	-1.88417	16.7182	7.5961e-05	0.00254037	top hit
C2orf73	2.0226	-1.77985	17.0286	6.57424e-05	0.00200016	top hit			PADI3	2.60898	0.896492	16.6805	7.73099e-05	0.00257356	top hit
EHF	2.47327	-0.346507	17.0199	6.60105e-05	0.00200102	top hit			ATP6V0D2	2.15333	0.0289835	16.6642	7.78973e-05	0.00258542	top hit
CXCR2P1	-2.35984	3.92895	16.9073	6.95571e-05	0.0020599	top hit			CCL1	2.14845	-2.42987	16.6075	7.99872e-05	0.00261427	top hit
SGCG	2.03685	-0.316112	16.8569	7.12092e-05	0.00208818	top hit			DYDC2	-2.01225	-0.57406	16.6101	7.98877e-05	0.00261427	top hit
GJB3	2.23041	-0.0935365	16.817	7.25448e-05	0.00211699	top hit			PDE11A	2.07809	1.54193	16.5977	8.03527e-05	0.00262145	top hit
SNORD17	-2.01324	1.93281	16.7241	7.57537e-05	0.00218364	top hit			GSG1L	2.2869	1.00901	16.5849	8.08357e-05	0.00263243	top hit
COX6A2	2.95429	-0.0977765	16.666	7.78317e-05	0.00221377	top hit			MYPN	-3.87467	1.75932	16.4816	8.48305e-05	0.00273282	top hit
SCGB3A1	3.20348	2.92428	16.6482	7.84829e-05	0.00222525	top hit			ACTL8	2.98234	-0.315737	16.4475	8.61904e-05	0.00275686	top hit
MIR31HG	2.04125	1.96442	16.6369	7.88972e-05	0.00222996	top hit			DES	-2.47876	4.8002	16.437	8.66158e-05	0.00275933	top hit
IRGM	2.19519	-2.47289	16.5977	8.03533e-05	0.00226046	top hit			DUSP27	-2.36084	0.559955	16.4342	8.67279e-05	0.00275933	top hit
RP1	2.15348	-0.313578	16.5854	8.08137e-05	0.00226631	top hit			ACTN2	-2.0326	3.83839	16.4227	8.71975e-05	0.00276937	top hit
ALLC	-2.21064	-1.83702	16.4096	8.77325e-05	0.00242255	top hit			MIR1295A	-2.20369	-3.43307	16.3634	8.96475e-05	0.0028272	top hit
TDRD1	2.00072	-1.9352	16.383	8.8829e-05	0.00244352	top hit			RNU5B-1	2.47743	-2.67378	16.3573	8.99037e-05	0.00283031	top hit
SFTA2	3.19799	-0.140659	16.2924	9.26737e-05	0.00252793	top hit			CATSPERD	-2.09783	-1.45023	16.3202	9.14788e-05	0.00284502	top hit
LY6K	2.32794	1.88719	16.2543	9.43459e-05	0.00255801	top hit			CCNYL2	-2.05918	2.39814	16.302	9.22609e-05	0.00284702	top hit
KRT14	3.04867	6.22158	16.1854	9.74401e-05	0.00261041	top hit			SPANXD	-3.07863	-1.87563	16.3066	9.20618e-05	0.00284702	top hit
C6orf222	3.08517	0.879487	16.1242	0.000100275	0.00267439	top hit			KRT81	2.11555	2.00662	16.2937	9.26188e-05	0.00285088	top hit
TEKT4	2.60011	-1.15014	16.0652	0.000103085	0.00272847	top hit			SLITRK1	2.49053	1.39746	16.1191	0.000100513	0.00302145	top hit
TKTL1	2.39972	0.0299335	16.0519	0.000103733	0.00273416	top hit			MYLPF	-3.16782	3.41821	16.1198	0.000100481	0.00302145	top hit
SCARNA10	-2.36811	0.884544	15.9675	0.000107924	0.00280758	top hit			CASQ1	-2.46733	1.34279	16.0901	0.000101892	0.00305267	top hit
TCAP	2.23246	1.45204	15.9463	0.000109004	0.00282532	top hit			RPL3L	-2.78591	-1.38555	15.7741	0.000118192	0.00344941	top hit
SYNPR-AS1	2.39391	-2.9792	15.8739	0.000112775	0.00289607	top hit			KLHL41	-2.5384	3.65148	15.6513	0.000125228	0.00359601	top hit
GRHL2	3.53548	-0.616219	15.8512	0.000113985	0.00291049	top hit			SPRR2B	-2.64164	-0.565369	15.5081	0.000133975	0.00378653	top hit
MIR1-2	2.16588	-3.67557	15.8436	0.000114391	0.00291673	top hit			VGLL2	-2.71785	-1.1578	15.4769	0.000135959	0.00382472	top hit
ARX	2.79198	-1.80169	15.8045	0.000116513	0.00296433	top hit			SNORA49	2.13506	-2.56658	15.3066	0.000147349	0.004075	top hit
KLHL30	2.08463	-0.840468	15.8032	0.000116588	0.00296433	top hit			COL2A1	2.51484	3.33643	15.2862	0.000148771	0.00410171	top hit
GPR158	2.84224	-0.00936414	15.6017	0.000128186	0.0031915	top hit			GRIA1	2.11703	1.64142	15.1812	0.00015635	0.00425196	top hit
SALL3	3.38673	0.355059	15.4244	0.000139373	0.00337651	top hit			RGS7BP	-2.24457	-0.326377	15.1588	0.00015802	0.00427154	top hit
LHX9	2.35133	2.04759	15.4056	0.00014061	0.00339923	top hit			LHX9	-2.26696	2.04759	15.145	0.000159056	0.00428664	top hit
ANKRD30A	2.9008	0.947096	15.3003	0.000147787	0.0035094	top hit			RTP2	-2.38569	-2.3096	15.0764	0.000164306	0.0043952	top hit
DPPA2	3.04544	-1.6944	15.0989	0.000162567	0.0037955	top hit			MYBPH	-2.95648	3.19563	15.0634	0.000165318	0.00440914	top hit
ISM2	-2.32167	4.76007	15.0682	0.000164945	0.00384074	top hit			XKR3	-2.13556	-2.43082	15.0464	0.000166655	0.00443822	top hit
SCGB3A2	3.30288	1.83235	15.0042	0.00017003	0.00392356	top hit			JRKL-AS1	-2.58502	-2.80798	15.0312	0.000167862	0.00446373	top hit
CALML3	-2.87765	1.08743	14.96	0.00017363	0.00396797	top hit			CASQ2	-2.53449	1.72125	14.8944	0.000179122	0.00468008	top hit
KCNH1	2.44198	-0.0954678	14.9084	0.00017793	0.00404357	top hit			PCDH11Y	2.13568	-2.39476	14.8426	0.000183575	0.00474129	top hit
TRIML2	2.4372	0.156934	14.8365	0.000184113	0.00413702	top hit			F11	-2.3524	-1.79395	14.691	0.0001973	0.00498994	top hit
LINC00261	2.89027	-1.02752	14.8311	0.000184581	0.00414235	top hit			ANKFN1	-2.43102	-1.0105	14.647	0.000201469	0.00506518	top hit
IL22RA2	-2.01255	-1.0572	14.7991	0.000187411	0.00417978	top hit			LRRC10B	-2.02516	-0.833011	14.6365	0.000202482	0.00508354	top hit
NMRK2	2.50028	-0.66515	14.7895	0.000188273	0.00418861	top hit			SLC6A15	-2.84571	-0.472889	14.6317	0.000202946	0.00508808	top hit
TLX1	2.49168	-2.86774	14.771	0.000189929	0.00421275	top hit			DYDC1	-2.31614	-2.81388	14.61	0.000205051	0.00512612	top hit
SPRR2G	2.46647	-0.557996	14.7648	0.00019049	0.00421706	top hit			FAM81B	-2.28408	0.590144	14.5808	0.000207918	0.00517663	top hit
SNORA49	-2.0956	-2.56658	14.7597	0.000190951	0.00422205	top hit			ALLC	2.0587	-1.83702	14.5425	0.000211753	0.00522868	top hit
COL17A1	2.57988	4.49222	14.5817	0.000207834	0.00450667	top hit			ACTC1	-2.98315	4.61826	14.5329	0.000212723	0.00523822	top hit
AKR1B10	-2.58896	4.00778	14.5177	0.000214266	0.00461464	top hit			WIF1	-3.27447	0.806645	14.4731	0.000218876	0.00535277	top hit
DNAH3	2.27688	2.1197	14.4819	0.000217958	0.00467543	top hit			MAGEA1	-3.23798	-1.30196	14.4108	0.000225472	0.0054736	top hit
BTG4	2.26532	-2.57536	14.4159	0.00022493	0.00481349	top hit			KLRG2	2.40468	0.0245475	14.3475	0.000232391	0.00559982	top hit
MGAT4C	2.88697	1.36552	14.3757	0.00022928	0.00488875	top hit			VTRNA1-1	2.22846	-3.07641	14.321	0.000235344	0.0056558	top hit
EPPIN	2.57805	-2.37685	14.3646	0.000230496	0.00490343	top hit			ATP13A4	-2.0618	0.732487	14.2825	0.000239719	0.00569998	top hit
SFTPA1	4.07971	4.13783	14.3588	0.000231137	0.00490546	top hit			DSC3	-2.0115	5.10877	14.2469	0.000243831	0.00577128	top hit
SCN4A	2.04064	0.276675	14.3133	0.000236215	0.00495473	top hit			CCL15-CCL14	-2.32434	-2.33134	14.2364	0.000245056	0.00578861	top hit
FOLR1	2.28131	0.909234	14.1912	0.000250408	0.00519186	top hit			ECEL1	2.30028	4.37948	14.1208	0.000258994	0.00603067	top hit
ARHGEF38	3.02354	-1.74123	14.1645	0.000253633	0.0052466	top hit			LINC00479	-2.18784	1.94453	14.0471	0.000268295	0.00621504	top hit
CD5L	-2.38122	-0.266597	14.13	0.00025785	0.00531489	top hit			KBTBD12	-2.0228	-0.34698	13.9704	0.000278332	0.00641198	top hit
IRF6	2.23895	1.5089	14.1131	0.00025995	0.00532823	top hit			DPEP1	2.01414	2.81527	13.9512	0.000280908	0.0064274	top hit
APOH	2.43611	-2.96509	14.1008	0.000261478	0.00534052	top hit			SCARNA10	2.1904	0.884544	13.9464	0.000281554	0.0064274	top hit
KERA	2.68022	2.27484	14.0987	0.000261738	0.00534052	top hit			CSN1S1	-2.5549	-1.83855	13.887	0.00028969	0.00655027	top hit
F2RL2	-2.0148	2.75494	14.0762	0.000264583	0.00538634	top hit			AKR1B10	2.50321	4.00778	13.8835	0.000290185	0.00655322	top hit
TTLL6	2.11558	-1.13659	14.0375	0.000269524	0.00544377	top hit			SLC6A4	-2.24839	0.310665	13.8194	0.000299248	0.0067157	top hit
CLEC2L	-2.09882	-1.67168	14.0388	0.000269355	0.00544377	top hit			WFDC6	-2.66256	-1.52317	13.7817	0.000304718	0.00680449	top hit
REG1A	-3.02838	4.68583	13.9891	0.000275848	0.00552187	top hit			DNAH3	-2.15511	2.1197	13.7579	0.000308223	0.00685081	top hit
PGC	2.98294	1.04704	13.9263	0.000284286	0.00560958	top hit			XAGE3	2.84503	0.712948	13.758	0.000308203	0.00685081	top hit
UTS2R	2.20837	-1.51196	13.9011	0.000287744	0.00565918	top hit			OVCH2	-2.37804	1.15765	13.7099	0.00031541	0.00697393	top hit
FAM81B	2.26928	0.590144	13.8792	0.000290778	0.00569393	top hit			AADAC	-2.57754	2.44468	13.6667	0.000322033	0.0071029	top hit
RBM24	2.06764	0.438863	13.8734	0.000291598	0.00569757	top hit			KCNJ16	-2.81728	0.222963	13.5355	0.000343032	0.0074204	top hit
CLEC2A	2.14593	-2.61718	13.843	0.000295883	0.00575628	top hit			CA4	-2.31334	-0.116581	13.4135	0.000363811	0.0077684	top hit
INA	2.10313	-1.42244	13.8035	0.000301539	0.00583473	top hit			LIPF	-2.24952	-2.0742	13.3654	0.000372355	0.00790254	top hit
PTPRT	-2.07726	0.849792	13.8047	0.000301365	0.00583473	top hit			GGTLC1	-2.67637	-2.01371	13.3482	0.000375457	0.00795899	top hit
GPHA2	-2.05652	-0.849188	13.7425	0.000310516	0.00594167	top hit			CLDN3	-2.03109	0.162862	13.2816	0.000387717	0.0081707	top hit
FGG	3.20076	3.03758	13.6972	0.000317342	0.00601313	top hit			SYT8	2.11108	3.21246	13.2131	0.000400767	0.00835753	top hit
SCARNA5	-2.35701	0.642802	13.6738	0.000320932	0.00604724	top hit			TRDN	-3.07394	2.1378	13.0545	0.000432736	0.00879963	top hit
C5orf46	2.39859	1.93134	13.6698	0.000321551	0.00605256	top hit			ASPG	-2.04365	0.105732	12.8944	0.000467651	0.00925826	top hit
CEACAM6	3.07233	0.762388	13.587	0.000334632	0.00623271	top hit			UTS2R	-2.06215	-1.51196	12.8896	0.00046875	0.00926981	top hit
DLK1	3.70545	1.3951	13.5523	0.000340272	0.00629292	top hit			ADAD1	-2.12323	-2.69503	12.8721	0.000472747	0.00931809	top hit
SFTPA2	3.85078	3.94157	13.5372	0.000342755	0.00633137	top hit			LINC00928	-2.23513	-2.06993	12.85	0.000477855	0.00936741	top hit
MIR936	2.52604	-0.45617	13.4695	0.00035411	0.00647557	top hit			SCARNA5	2.25683	0.642802	12.7682	0.000497224	0.00962121	top hit
UNC13A	-2.13228	2.1578	13.4637	0.000355098	0.00648703	top hit			PLA2G4E	2.34661	1.57376	12.7125	0.000510856	0.00976492	top hit
PAH	-2.31799	0.157875	13.3948	0.000367095	0.00663206	top hit			FBP2	-2.00737	-0.87682	12.6727	0.000520846	0.00985189	top hit
SFTA3	3.22888	-0.155094	13.3281	0.000379105	0.00674733	top hit			TENM2	2.15474	6.67221	12.6435	0.0005283	0.00994421	top hit
DYDC1	2.23953	-2.81388	13.1389	0.000415419	0.00718036	top hit			WNT7A	-2.40626	-1.58348	12.6041	0.000538525	0.0100213	top hit
CSN1S1	2.53908	-1.83855	13.0884	0.000425692	0.00730873	top hit			CALML5	-2.25934	-1.80814	12.52	0.000561046	0.0103122	top hit
USH1C	-2.52254	0.76917	13.0745	0.000428577	0.00734423	top hit			TNFSF18	2.02689	2.23852	12.4915	0.000568892	0.0103821	top hit
CLDN3	2.06845	0.162862	13.0086	0.000442467	0.00749651	top hit			ZFP57	2.30931	0.632148	12.4832	0.000571205	0.0103927	top hit
GABRB2	2.00175	1.50507	12.9779	0.00044911	0.00757337	top hit			CEACAMP10	2.33339	-1.51552	12.4607	0.000577501	0.010486	top hit
SLITRK1	-2.25081	1.39746	12.9746	0.000449813	0.00757811	top hit			HS3ST6	-2.54645	-1.15644	12.4351	0.000584746	0.0105718	top hit
RGS7BP	2.09945	-0.326377	12.8952	0.000467476	0.00777367	top hit			TSSC2	-2.04493	1.5609	12.4076	0.000592648	0.0106855	top hit
AQP4	2.98765	0.0495298	12.8422	0.000479672	0.00793976	top hit			DLK1	2.7571	1.3951	12.3828	0.000599881	0.0107512	top hit
GAGE1	3.06909	-1.74993	12.8122	0.000486701	0.00802819	top hit			THBS4	-2.34803	6.39259	12.3807	0.000600498	0.0107516	top hit
GUCY2F	-2.17832	-0.785312	12.7922	0.000491446	0.00808375	top hit			ACTA1	-2.91452	4.17104	12.37	0.000603632	0.0107969	top hit
IVL	2.64301	-0.323371	12.7919	0.000491519	0.00808375	top hit			PTF1A	-2.06894	-3.29388	12.2699	0.000633891	0.0112597	top hit
GPC5-AS1	2.15648	-3.42768	12.7267	0.00050735	0.00828349	top hit			TNNC2	-2.48468	3.65878	12.2655	0.000635247	0.0112615	top hit
PTCHD3	2.40034	-1.43778	12.5498	0.000552951	0.00877303	top hit			MB	-3.34126	3.66752	12.1324	0.000677974	0.0118323	top hit
TMPRSS4	2.27154	-1.88417	12.4054	0.000593294	0.00919401	top hit			CPNE4	-2.01687	-1.44101	11.995	0.000725209	0.0124419	top hit
ANKRD30B	2.17166	1.6245	12.3415	0.000612084	0.00938807	top hit			LINC00443	-2.39041	0.365738	11.9728	0.000733143	0.0125275	top hit
CRABP1	-2.46892	0.787008	12.1747	0.000664105	0.00995658	top hit			CSAG1	-2.76437	-0.556672	11.8642	0.000773286	0.0130768	top hit
RNU5B-1	-2.14108	-2.67378	12.1283	0.000679342	0.0101092	top hit			LTF	-2.11817	4.60267	11.8547	0.000776893	0.0131131	top hit
RNU2-2P	-2.22978	3.21276	12.0367	0.00071054	0.0104352	top hit			SPINK1	-2.03643	-0.509331	11.7778	0.000806831	0.0134792	top hit
LBP	2.03863	-0.46347	11.8618	0.000774174	0.0110959	top hit			PPP1R27	-2.34906	0.0778791	11.599	0.000881037	0.0143326	top hit
SLCO6A1	2.52263	-2.22176	11.7846	0.000804143	0.0114091	top hit			RSPO2	2.1934	0.67518	11.526	0.000913343	0.0147381	top hit
ANKRD1	2.74263	4.44739	11.7544	0.000816156	0.0115521	top hit			FAM216B	-2.3699	-0.0919957	11.47	0.000938945	0.0150566	top hit
MYO18B	2.71241	1.99966	11.7374	0.000823025	0.0116128	top hit			GABRA4	2.6423	2.2697	11.3833	0.000980025	0.0155627	top hit
CCL15-CCL14	2.11602	-2.33134	11.6834	0.000845156	0.0117772	top hit			MYBPC2	-2.64662	3.36854	11.3251	0.00100861	0.0159601	top hit
ORM1	2.29601	-1.86866	11.6402	0.000863345	0.0119381	top hit			CRISP2	-2.35251	-2.11187	11.1308	0.00111043	0.0170753	top hit
IRS4	-2.0488	0.475594	11.6168	0.000873348	0.0119945	top hit			ABCC13	-2.23344	-1.88896	11.0973	0.00112906	0.0172584	top hit
SERPINB5	2.35539	3.04247	11.4797	0.000934428	0.0125259	top hit			LINC00314	-2.19027	-1.26351	11.0182	0.00117424	0.0177678	top hit
RN7SK	-2.10364	4.75111	11.4315	0.000956934	0.0127233	top hit			SMPX	-2.2531	0.583278	10.9334	0.00122474	0.0182857	top hit
LRRC18	2.22077	-1.20258	11.3509	0.0009958	0.0130091	top hit			MIR205HG	-2.27109	-2.68407	10.7763	0.00132432	0.0194018	top hit
HAND1	2.72909	-1.65923	11.3109	0.00101572	0.0131452	top hit			MYH4	-2.08502	-0.120462	10.6482	0.00141165	0.0201877	top hit
CHIA	2.19648	-2.55933	11.3123	0.00101501	0.0131452	top hit			GSTA2	-2.21389	0.512694	10.4066	0.00159281	0.0219573	top hit
FGA	2.6505	-1.63738	11.2595	0.0010419	0.0133684	top hit			FOXD3	-2.23447	-1.50797	10.3852	0.00160998	0.02216	top hit
MYPN	3.11942	1.75932	11.1933	0.00107661	0.0137354	top hit			IRX4	-2.26065	1.08244	10.1613	0.00180125	0.0239492	top hit
C14orf39	-2.14632	-1.44265	11.1835	0.0010818	0.0137701	top hit			COX6A2	-2.14621	-0.0977765	10.1139	0.00184462	0.0244175	top hit
SULT1E1	2.2678	4.65356	11.154	0.00109777	0.0139263	top hit			RNY1	2.28585	-0.578371	10.0937	0.00186344	0.0245761	top hit
CLEC4M	-2.13837	1.30575	11.1141	0.00111971	0.0140557	top hit			CKM	-2.75142	4.30461	9.89305	0.00206153	0.0263384	top hit
RBP2	-2.32532	3.28339	10.9834	0.00119473	0.0146797	top hit			SYT4	-2.51597	4.76593	9.80278	0.00215757	0.0271791	top hit
NRXN1	2.03576	-2.31967	10.9122	0.00123776	0.015095	top hit			DUSP13	-2.19134	-0.906727	9.79584	0.00216515	0.0272364	top hit
SCARNA7	-2.01472	0.845349	10.8295	0.00128975	0.0154878	top hit			RNU4-1	2.22022	0.555671	9.75576	0.00220942	0.0276001	top hit
REG1B	-2.06798	-2.50143	10.7022	0.00137416	0.0161662	top hit			SPINK6	2.12913	-0.141307	9.72211	0.00224731	0.0279584	top hit
MIR3609	-2.057	-1.09686	10.7031	0.00137353	0.0161662	top hit			ANKRD1	-2.38573	4.44739	9.7078	0.00226362	0.0280433	top hit
RNY1	-2.36676	-0.578371	10.6597	0.00140356	0.0164367	top hit			RPPH1	2.40199	4.60785	9.67863	0.00229724	0.0283816	top hit
CAPN13	-2.07959	0.69737	10.5858	0.00145631	0.016792	top hit			RNU4-2	2.44152	2.48639	9.53912	0.00246534	0.029843	top hit
COL2A1	-2.09816	3.33643	10.538	0.00149151	0.0170882	top hit			TNNT3	-2.32901	5.00467	9.27966	0.00281245	0.032702	top hit
IRX4	-2.04821	1.08244	10.5302	0.00149734	0.0171332	top hit			ZNF280A	-2.11576	-1.77856	9.18279	0.00295463	0.0335634	top hit
STOML3	2.82884	-0.79809	10.4735	0.00154035	0.0174697	top hit			STOML3	-2.54391	-0.79809	9.15586	0.00299545	0.0338655	top hit
PAGE5	3.18172	0.483792	10.4192	0.00158277	0.0177061	top hit			PLA2G4F	-2.09571	-0.320514	9.02651	0.00319978	0.0355057	top hit
WNT7A	2.19807	-1.58348	10.3393	0.00164742	0.018224	top hit			SFTPA1	-2.95674	4.13783	9.0222	0.00320684	0.0355621	top hit
CLLU1OS	2.10499	-2.49856	10.3132	0.00166906	0.0183955	top hit			TNMD	-2.13072	-0.180152	8.90874	0.00339832	0.0371953	top hit
DLGAP1	2.0619	0.828279	10.2765	0.00170008	0.0185792	top hit			GPR78	-2.09597	0.573193	8.62984	0.00392077	0.041144	top hit
GABRA3	2.09949	-0.702774	10.2555	0.00171802	0.0187058	top hit			HP	-2.02021	8.28379	8.55477	0.00407507	0.0422454	top hit
RNY4	-2.35899	-2.06816	10.1664	0.00179659	0.019327	top hit			LINC00261	-2.02154	-1.02752	8.51673	0.00415564	0.0427628	top hit
C1orf116	2.06896	0.766883	10.1589	0.00180338	0.0193769	top hit			RMRP	2.08291	4.48122	8.29389	0.00466182	0.0460474	top hit
CXCL17	2.56907	0.427984	10.0767	0.00187943	0.0199202	top hit			NKX2-1	-2.4861	0.116338	8.27619	0.00470466	0.0463627	top hit
THRSP	2.07636	-1.94611	10.0709	0.00188491	0.0199548	top hit
RPPH1	-2.47676	4.60785	10.0657	0.00188988	0.0199892	top hit
CR2	2.02448	2.15709	10.0147	0.00193901	0.0202531	top hit
CSF3	2.28551	0.642617	9.99293	0.00196037	0.0203781	top hit
CPNE6	2.00044	-2.21447	9.94204	0.00201126	0.0206833	top hit
ZFP57	-2.05028	0.632148	9.67059	0.00230661	0.0227822	top hit
PSG4	2.82558	1.70997	9.64105	0.00234133	0.0230744	top hit
MMP13	2.21175	2.19465	9.20262	0.00292493	0.0266339	top hit
FDCSP	2.02736	2.4992	9.18426	0.00295242	0.0267519	top hit
CADM2	2.06409	0.455203	9.05724	0.00314998	0.0278799	top hit
NPY	2.48222	1.99028	8.74949	0.00368716	0.0309433	top hit
GAGE12H	-2.19857	-2.09778	8.58572	0.0040107	0.0326523	top hit
CGA	2.16758	-2.16041	8.58126	0.00401991	0.0326977	top hit
BMP5	2.0987	-0.382745	8.40403	0.00440413	0.0349994	top hit
CRISP2	2.04528	-2.11187	8.32234	0.00459381	0.0360604	top hit
MAGEA1	2.36817	-1.30196	8.30018	0.0046467	0.0363644	top hit
CHRND	2.41739	0.64712	8.21709	0.00485069	0.0375359	top hit
LRRTM4	2.00408	-0.352029	7.9526	0.00556383	0.0410572	top hit
ADIPOQ-AS1	2.34542	1.80606	7.90381	0.00570679	0.0415704	top hit
RMRP	-2.03259	4.48122	7.73599	0.00622828	0.043992	top hit
ADIPOQ	2.24801	0.44781	7.62011	0.00661692	0.046001	top hit
AGR2	2.35867	3.92452	7.48318	0.00710875	0.0485144	top hit

## Sheet: Table S8
Table S8. List of significant enriched pathways identified by gene set enrichment analysis among pairwise comparisons of single-pattern staining
Single-Pattern Nuclear versus Single-Pattern Cytoplasmic							Single-Pattern Absent versus Single-Pattern Nuclear							Single-Pattern Absent versus Single-Pattern Cytoplasmic
gene set	adj. p-value	enrichment score	normalized enrichment score	gene set size	significant		gene set	adj. p-value	enrichment score	normalized enrichment score	gene set size	significant		gene set	adj. p-value	enrichment score	normalized enrichment score	gene set size	significant
HALLMARK_EPITHELIAL_MESENCHYMAL_TRANSITION	0.000303678	0.55619	1.87151	195	yes		HALLMARK_MYOGENESIS	0.000608672	-0.64906	-2.09972	192	yes		HALLMARK_E2F_TARGETS	0.000150226	0.588768	2.22055	195	yes
HALLMARK_MYOGENESIS	0.000303678	0.741987	2.4927	192	yes		HALLMARK_G2M_CHECKPOINT	0.00137605	0.460422	1.74242	187	yes		HALLMARK_EPITHELIAL_MESENCHYMAL_TRANSITION	0.000150226	0.64205	2.42151	195	yes
HALLMARK_INTERFERON_ALPHA_RESPONSE	0.000575606	-0.756264	-2.71589	92	yes		HALLMARK_MYC_TARGETS_V1	0.00560036	0.416014	1.57932	192	yes		HALLMARK_G2M_CHECKPOINT	0.000150226	0.593917	2.22906	187	yes
HALLMARK_INTERFERON_GAMMA_RESPONSE	0.000575606	-0.602773	-2.39986	196	yes		HALLMARK_ALLOGRAFT_REJECTION	0.00980063	0.400555	1.52063	192	yes		HALLMARK_INTERFERON_ALPHA_RESPONSE	0.000150226	-0.737198	-2.59895	92	yes
HALLMARK_OXIDATIVE_PHOSPHORYLATION	0.000575606	-0.46671	-1.84354	183	yes		HALLMARK_E2F_TARGETS	0.0102041	0.391752	1.48912	195	yes		HALLMARK_INTERFERON_GAMMA_RESPONSE	0.000150226	-0.511739	-2.00462	196	yes
HALLMARK_ALLOGRAFT_REJECTION	0.0136705	-0.376644	-1.4963	192	yes		HALLMARK_MITOTIC_SPINDLE	0.0351457	0.373512	1.42002	196	yes		HALLMARK_MITOTIC_SPINDLE	0.000150226	0.510076	1.92476	196	yes
HALLMARK_APICAL_JUNCTION	0.0518159	0.435442	1.46076	189	no		HALLMARK_NOTCH_SIGNALING	0.0592202	0.590665	1.67198	32	no		HALLMARK_MYOGENESIS	0.000150226	0.586105	2.20661	192	yes
HALLMARK_E2F_TARGETS	0.0653389	0.422982	1.42328	195	no		HALLMARK_SPERMATOGENESIS	0.0592202	-0.493782	-1.49981	107	no		HALLMARK_OXIDATIVE_PHOSPHORYLATION	0.000150226	-0.521764	-2.02576	183	yes
HALLMARK_G2M_CHECKPOINT	0.0653389	0.428038	1.43443	187	no		HALLMARK_INFLAMMATORY_RESPONSE	0.0982245	0.347188	1.31488	189	no		HALLMARK_UV_RESPONSE_DN	0.000681998	0.486751	1.75336	136	yes
HALLMARK_UV_RESPONSE_DN	0.134976	0.431626	1.3978	136	no		HALLMARK_HEDGEHOG_SIGNALING	0.10535	0.548166	1.56026	33	no		HALLMARK_ANGIOGENESIS	0.0061916	0.63388	1.82953	36	yes
HALLMARK_COAGULATION	0.16117	0.430604	1.37993	124	no		HALLMARK_WNT_BETA_CATENIN_SIGNALING	0.122295	0.509047	1.50723	40	no		HALLMARK_COAGULATION	0.00712805	0.457673	1.62839	124	yes
HALLMARK_KRAS_SIGNALING_DN	0.200974	0.399104	1.32169	167	no		HALLMARK_ESTROGEN_RESPONSE_LATE	0.171026	0.326197	1.23835	192	no		HALLMARK_MTORC1_SIGNALING	0.00941845	0.403508	1.52184	195	yes
HALLMARK_DNA_REPAIR	0.228591	-0.325808	-1.25086	146	no		HALLMARK_INTERFERON_GAMMA_RESPONSE	0.171026	0.326901	1.24281	196	no		HALLMARK_NOTCH_SIGNALING	0.00941845	0.637066	1.79516	32	yes
HALLMARK_IL6_JAK_STAT3_SIGNALING	0.267964	-0.363556	-1.28487	84	no		HALLMARK_EPITHELIAL_MESENCHYMAL_TRANSITION	0.242752	0.316478	1.20299	195	no		HALLMARK_XENOBIOTIC_METABOLISM	0.0129031	-0.381837	-1.48192	182	yes
HALLMARK_HYPOXIA	0.319492	0.370445	1.2409	186	no		HALLMARK_APICAL_JUNCTION	0.244617	-0.387335	-1.25147	189	no		HALLMARK_TNFA_SIGNALING_VIA_NFKB	0.018209	0.389392	1.4686	195	yes
HALLMARK_KRAS_SIGNALING_UP	0.535775	0.345463	1.16058	192	no		HALLMARK_XENOBIOTIC_METABOLISM	0.244617	-0.389411	-1.25361	182	no		HALLMARK_FATTY_ACID_METABOLISM	0.0356155	-0.37977	-1.43461	148	yes
HALLMARK_MITOTIC_SPINDLE	0.535775	0.344213	1.15878	196	no		HALLMARK_CHOLESTEROL_HOMEOSTASIS	0.25907	0.378902	1.2538	73	no		HALLMARK_HEDGEHOG_SIGNALING	0.0501596	0.562645	1.59551	33	no
HALLMARK_ANDROGEN_RESPONSE	0.690997	0.36367	1.12354	93	no		HALLMARK_FATTY_ACID_METABOLISM	0.25907	-0.396207	-1.24955	148	no		HALLMARK_SPERMATOGENESIS	0.0501596	-0.399813	-1.44129	107	no
HALLMARK_ANGIOGENESIS	0.690997	0.409351	1.08944	36	no		HALLMARK_MTORC1_SIGNALING	0.25907	0.306106	1.16356	195	no		HALLMARK_APICAL_JUNCTION	0.0682361	0.35753	1.34365	189	no
HALLMARK_ESTROGEN_RESPONSE_EARLY	0.690997	-0.268746	-1.06765	192	no		HALLMARK_PI3K_AKT_MTOR_SIGNALING	0.25907	0.353123	1.2311	101	no		HALLMARK_KRAS_SIGNALING_DN	0.100665	0.356193	1.31904	167	no
HALLMARK_ESTROGEN_RESPONSE_LATE	0.690997	-0.262704	-1.04365	192	no		HALLMARK_ANGIOGENESIS	0.282409	0.444592	1.2885	36	no		HALLMARK_ESTROGEN_RESPONSE_LATE	0.117317	0.341501	1.28571	192	no
HALLMARK_MYC_TARGETS_V1	0.690997	-0.264602	-1.05119	192	no		HALLMARK_KRAS_SIGNALING_DN	0.40675	-0.364111	-1.16279	167	no		HALLMARK_INFLAMMATORY_RESPONSE	0.117317	0.341353	1.28285	189	no
HALLMARK_PEROXISOME	0.690997	0.343903	1.07694	103	no		HALLMARK_ESTROGEN_RESPONSE_EARLY	0.470408	0.286494	1.08762	192	no		HALLMARK_TGF_BETA_SIGNALING	0.12118	0.448845	1.39969	54	no
HALLMARK_REACTIVE_OXYGEN_SPECIES_PATHWAY	0.690997	-0.340651	-1.08405	47	no		HALLMARK_IL6_JAK_STAT3_SIGNALING	0.470408	0.329748	1.11743	84	no		HALLMARK_KRAS_SIGNALING_UP	0.183427	0.325632	1.22597	192	no
HALLMARK_SPERMATOGENESIS	0.690997	0.350912	1.10362	107	no		HALLMARK_TNFA_SIGNALING_VIA_NFKB	0.470408	0.283518	1.0777	195	no		HALLMARK_GLYCOLYSIS	0.234057	0.316327	1.19304	195	no
HALLMARK_XENOBIOTIC_METABOLISM	0.719268	-0.259588	-1.0249	182	no		HALLMARK_BILE_ACID_METABOLISM	0.604253	-0.358772	-1.0868	105	no		HALLMARK_ANDROGEN_RESPONSE	0.320937	0.348666	1.18962	93	no
HALLMARK_BILE_ACID_METABOLISM	0.797981	0.323632	1.0155	105	no		HALLMARK_PEROXISOME	0.620876	-0.355164	-1.07327	103	no		HALLMARK_WNT_BETA_CATENIN_SIGNALING	0.419756	0.399411	1.17679	40	no
HALLMARK_GLYCOLYSIS	0.797981	0.300071	1.0097	195	no		HALLMARK_PANCREAS_BETA_CELLS	0.753252	-0.417664	-1.03443	29	no		HALLMARK_CHOLESTEROL_HOMEOSTASIS	0.495684	0.336465	1.10519	73	no
HALLMARK_APOPTOSIS	0.84162	-0.250466	-0.972755	159	no		HALLMARK_KRAS_SIGNALING_UP	0.766633	-0.312237	-1.01009	192	no		HALLMARK_PANCREAS_BETA_CELLS	0.495684	0.411341	1.13686	29	no
HALLMARK_HEDGEHOG_SIGNALING	0.84162	-0.319378	-0.944606	33	no		HALLMARK_HYPOXIA	0.779438	-0.309959	-0.999616	186	no		HALLMARK_HYPOXIA	0.610547	0.276203	1.03639	186	no
HALLMARK_PANCREAS_BETA_CELLS	0.84162	0.382679	0.977539	29	no		HALLMARK_UV_RESPONSE_DN	0.791569	0.270704	0.983715	136	no		HALLMARK_PI3K_AKT_MTOR_SIGNALING	0.630926	0.298617	1.03101	101	no
HALLMARK_TGF_BETA_SIGNALING	0.84162	0.340131	0.970087	54	no		HALLMARK_APOPTOSIS	0.879307	0.259255	0.961979	159	no		HALLMARK_COMPLEMENT	0.828114	0.256938	0.968002	193	no
HALLMARK_UV_RESPONSE_UP	0.84162	-0.249784	-0.963423	151	no		HALLMARK_INTERFERON_ALPHA_RESPONSE	0.928258	0.27164	0.933019	92	no		HALLMARK_ESTROGEN_RESPONSE_EARLY	0.952758	0.247352	0.93125	192	no
HALLMARK_WNT_BETA_CATENIN_SIGNALING	0.879087	-0.2979	-0.91651	40	no		HALLMARK_REACTIVE_OXYGEN_SPECIES_PATHWAY	0.960035	0.293593	0.896056	47	no		HALLMARK_ADIPOGENESIS	0.997298	0.186655	0.703215	193	no
HALLMARK_TNFA_SIGNALING_VIA_NFKB	0.899595	0.275379	0.926614	195	no		HALLMARK_COAGULATION	0.988143	-0.284601	-0.879389	124	no		HALLMARK_ALLOGRAFT_REJECTION	0.997298	0.218329	0.821982	192	no
HALLMARK_HEME_METABOLISM	0.900023	-0.237909	-0.93976	183	no		HALLMARK_TGF_BETA_SIGNALING	0.988143	0.280804	0.879954	54	no		HALLMARK_APICAL_SURFACE	0.997298	-0.242099	-0.73934	41	no
HALLMARK_ADIPOGENESIS	0.999423	0.209945	0.705767	193	no		HALLMARK_ADIPOGENESIS	1	-0.236273	-0.764674	193	no		HALLMARK_APOPTOSIS	0.997298	0.231144	0.850519	159	no
HALLMARK_APICAL_SURFACE	0.999423	-0.232442	-0.718725	41	no		HALLMARK_ANDROGEN_RESPONSE	1	-0.232318	-0.692746	93	no		HALLMARK_BILE_ACID_METABOLISM	0.997298	0.255362	0.886813	105	no
HALLMARK_CHOLESTEROL_HOMEOSTASIS	0.999423	0.189235	0.56563	73	no		HALLMARK_APICAL_SURFACE	1	0.251623	0.748087	41	no		HALLMARK_DNA_REPAIR	0.997298	-0.190713	-0.718912	146	no
HALLMARK_COMPLEMENT	0.999423	0.244711	0.82264	193	no		HALLMARK_COMPLEMENT	1	-0.245871	-0.795737	193	no		HALLMARK_HEME_METABOLISM	0.997298	-0.228125	-0.885699	183	no
HALLMARK_FATTY_ACID_METABOLISM	0.999423	-0.211938	-0.815127	148	no		HALLMARK_DNA_REPAIR	1	0.232292	0.852383	146	no		HALLMARK_IL2_STAT5_SIGNALING	0.997298	0.23347	0.880065	194	no
HALLMARK_IL2_STAT5_SIGNALING	0.999423	0.205269	0.690355	194	no		HALLMARK_GLYCOLYSIS	1	0.205123	0.779707	195	no		HALLMARK_IL6_JAK_STAT3_SIGNALING	0.997298	-0.225701	-0.783648	84	no
HALLMARK_INFLAMMATORY_RESPONSE	0.999423	-0.227235	-0.900772	189	no		HALLMARK_HEME_METABOLISM	1	-0.185807	-0.598396	183	no		HALLMARK_MYC_TARGETS_V1	0.997298	0.203692	0.766876	192	no
HALLMARK_MTORC1_SIGNALING	0.999423	0.238808	0.803558	195	no		HALLMARK_IL2_STAT5_SIGNALING	1	-0.219266	-0.710119	194	no		HALLMARK_MYC_TARGETS_V2	0.997298	0.191589	0.605429	58	no
HALLMARK_MYC_TARGETS_V2	0.999423	0.15917	0.459196	58	no		HALLMARK_MYC_TARGETS_V2	1	0.139636	0.443553	58	no		HALLMARK_P53_PATHWAY	0.997298	0.223009	0.839602	192	no
HALLMARK_NOTCH_SIGNALING	0.999423	0.260021	0.677288	32	no		HALLMARK_OXIDATIVE_PHOSPHORYLATION	1	-0.129486	-0.417013	183	no		HALLMARK_PEROXISOME	0.997298	0.215827	0.747696	103	no
HALLMARK_P53_PATHWAY	0.999423	0.204725	0.687774	192	no		HALLMARK_P53_PATHWAY	1	0.213409	0.810168	192	no		HALLMARK_PROTEIN_SECRETION	0.997298	0.176255	0.602373	94	no
HALLMARK_PI3K_AKT_MTOR_SIGNALING	0.999423	-0.187124	-0.681679	101	no		HALLMARK_PROTEIN_SECRETION	1	0.206407	0.71191	94	no		HALLMARK_REACTIVE_OXYGEN_SPECIES_PATHWAY	0.997298	-0.17865	-0.559122	47	no
HALLMARK_PROTEIN_SECRETION	0.999423	-0.168561	-0.607401	94	no		HALLMARK_UNFOLDED_PROTEIN_RESPONSE	1	0.115794	0.405562	105	no		HALLMARK_UNFOLDED_PROTEIN_RESPONSE	0.997298	-0.192303	-0.691574	105	no
HALLMARK_UNFOLDED_PROTEIN_RESPONSE	0.999423	-0.180324	-0.660938	105	no		HALLMARK_UV_RESPONSE_UP	1	0.221921	0.817741	151	no		HALLMARK_UV_RESPONSE_UP	0.997298	0.20669	0.755509	151	no
